# Supplementary material for: Fission yeast Rad8/HLTF facilitates Rad52-dependent chromosomal rearrangements through PCNA lysine 107 ubiquitination
Source: PLoS Genet. 2021 Jul 22;17(7):e1009671. doi: 10.1371/journal.pgen.1009671 (PMC8297803; doi:10.1371/journal.pgen.1009671)
Supplement: S1 Table — (XLSX) [file pgen.1009671.s001.xlsx]

## Sheet: S1 Table
S1 Table. Fission yeast strains used in this study
strain No.	genotype
TNF 35	h+
TNF 604	h+, cdc17-K42
TNF 2610	h+, rad51::kanMX6
TNF 3631	h+, ade6∆-D, ura4::ade6B(R)-cen1(Sn-Sn)-ade6X(L)
TNF 3635	h+, ade6∆-D, ura4::ade6B(R)-cen1(Sn-Sn)-ade6X(L), rad51::kanMX6
TNF 4462	h+, rad52-mCherry:hphMX6
TNF 5369	h- (smt0), ade6Δ-D, ura4-D18, leu1-32, ChLC
TNF 5411	h- (smt0), ade6Δ-D, ura4-D18, leu1-32, ChLC, rad51::kanMX6
TNF 5549	h- (smt0), ade6Δ-D, ura4-D18, leu1-32, ChLC, rad8::kanMX6
TNF 5644	h- (smt0), ade6Δ-D, ura4-D18, leu1-32, ChLC, rad51::natMX6, rad8::kanMX6
TNF 5915	h- (smt0), ade6Δ-D, ura4-D18, leu1-32, ChLC, ubc13::kanMX6
TNF 5974	h- (smt0), ade6Δ-D, ura4-D18, leu1-32, ChLC, mus81::hphMX6, rad51::natMX6
TNF 5995	h+, ade6∆-D, ura4::ade6B(R)-cen1(Sn-Sn)-ade6X(L), rad52-R45K
TNF 6021	h+, ade6∆-D, ura4::ade6B(R)-cen1(Sn-Sn)-ade6X(L), rad52-R45K, rad51::kanMX6
TNF 6078	h- (smt0), ade6Δ-D, ura4-D18, leu1-32, ChLC, pcn1-K164R
TNF 6104	h- (smt0), ade6Δ-D, ura4-D18, leu1-32, ChLC, pcn1-K164R, rad51::natMX6
TNF 6115	h- (smt0), ade6Δ-D, ura4-D18, leu1-32, ChLC, ubc13::kanMX6, rad51::natMX6
TNF 6203	h- (smt0), ade6Δ-D, ura4-D18, leu1-32, ChLC, rad8-ATPase (rad8-K535A, T536A)
TNF 6205	h- (smt0), ade6Δ-D, ura4-D18, leu1-32, ChLC, rad8-HIRAN (rad8-L231A, E232A, R233A)
TNF 6207	h- (smt0), ade6Δ-D, ura4-D18, leu1-32, ChLC, rad8-RING (rad8-I879A)
TNF 6217	h- (smt0), ade6Δ-D, ura4-D18, leu1-32, ChLC, rad8-HIRAN (rad8-L231A, E232A, R233A), rad51::natMX6
TNF 6219	h- (smt0), ade6Δ-D, ura4-D18, leu1-32, ChLC, rad8-RING (rad8-I879A), rad51::natMX6
TNF 6231	h- (smt0), ade6Δ-D, ura4-D18, leu1-32, ChLC, rad8-ATPase (rad8-K535A, T536A), rad51::natMX6
TNF 6616	h- (smt0), ade6Δ-D, ura4-D18, leu1-32, ChLC, rad52-R45K, rad51::natMX6
TNF 6692	h- (smt0), ade6Δ-D, ura4-D18, leu1-32, ChLC, rad52::kanMX6, rad51::natMX6
TNF 6922	h- (smt0), ade6Δ-D, ura4-D18, leu1-32, ChLC, pcn1-K107R, rad52::kanMX6, rad51::natMX6
TNF 6699	h- (smt0), ade6Δ-D, ura4-D18, leu1-32, ChLC, pcn1-K107A
TNF 6704	h- (smt0), ade6Δ-D, ura4-D18, leu1-32, ChLC, rad52-R45K, rad8::hphMX6, rad51::natMX6
TNF 6719	h- (smt0), ade6Δ-D, ura4-D18, leu1-32, ChLC, pcn1-K107A, rad51::natMX6
TNF 6738	h- (smt0), ade6Δ-D, ura4-D18, leu1-32, ChLC, pcn1-K107R
TNF 6751	h- (smt0), ade6Δ-D, ura4-D18, leu1-32, ChLC, mms2::kanMX6
TNF 6761	h- (smt0), ade6Δ-D, ura4-D18, leu1-32, ChLC, pcn1-K107R, rad51::natMX6
TNF 6771	h- (smt0), ade6Δ-D, ura4-D18, leu1-32, ChLC, mms2::kanMX6, rad51::natMX6
TNF 6948	h+, pcn1-K164R
TNF 6968	h+, pcn1-K107R
TNF 6973	h+, cdc17-K42, pcn1-K107R
TNF 6986	h+, pcn1-K164R, rad51::natMX6
TNF 6988	h+, pcn1-K107R, rad51::natMX6
TNF 6990	h- (smt0), ade6Δ-D, ura4-D18, leu1-32, ChLC, msh3::hphMX6, pcn1-K107R, rad51::natMX6
TNF 6999	h- (smt0), ade6Δ-D, ura4-D18, leu1-32, ChLC, rad8-RING (rad8-I879A), pcn1-K107R, rad51::natMX6
TNF 7006	h- (smt0), ade6Δ-D, ura4-D18, leu1-32, ChLC, rad52-R45K, pcn1-K107R, rad51::natMX6
TNF 7081	h- (smt0), ade6Δ-D, ura4-D18, leu1-32, ChLC, msh3::hphMX6, rad51::natMX6
TNF 7203	h- (smt0), ade6Δ-D, ura4-D18, leu1-32, ChLC, mus81::kanMX6, pcn1-K107R, rad51::natMX6
TNF 7387	h+, rad52-mCherry:hphMX6, pcn1-k107R
TNF 7484	h- (smt0), ade6Δ-D, ura4-D18, leu1-32, ChLC, ubc4-P61S
TNF 7501	h- (smt0), ade6Δ-D, ura4-D18, leu1-32, ChLC, rad8-RING (rad8-I879A), ubc4-P61S, rad51::natMX6
TNF 7503	h- (smt0), ade6Δ-D, ura4-D18, leu1-32, ChLC, ubc4-P61S, rad51::natMX6
TNF 7696	h- (smt0), ade6Δ-D, ura4-D18, leu1-32, ChLC, elg1::kanMX6
TNF 7724	h- (smt0), ade6Δ-D, ura4-D18, leu1-32, ChLC, pcn1-D150E
TNF 7727	h- (smt0), ade6Δ-D, ura4-D18, leu1-32, ChLC, pcn1-K107R,D150E
TNF 7741	h- (smt0), ade6Δ-D, ura4-D18, leu1-32, ChLC, elg1::kanMX6, rad51::natMX6
TNF 7744	h- (smt0), ade6Δ-D, ura4-D18, leu1-32, ChLC, pcn1-D150E, rad51::natMX6
TNF 7747	h- (smt0), ade6Δ-D, ura4-D18, leu1-32, ChLC, pcn1-K107R,D150E, rad51::natMX6
TNF 7750	h- (smt0), ade6Δ-D, ura4-D18, leu1-32, ChLC, rad8-RING (rad8-I879A), pcn1-D150E
TNF 7773	h- (smt0), ade6Δ-D, ura4-D18, leu1-32, ChLC, rad8-RING (rad8-I879A), pcn1-D150E, rad51::natMX6
TNF 7800	h+, rad52-mCherry:hphMX6, rad51::natMX6
TNF 7802	h+, rad52-mCherry:hphMX6, pcn1-k107R, rad51::natMX6
TNF 7837	h+, ade6∆-D, ura4::ade6B(R)-cen1(Sn-Sn)-ade6X(L), pcn1-K107R
TNF 7896	h- (smt0), ade6Δ-D, ura4-D18, leu1-32, ChLC, elg1::kanMX6, rad51::natMX6
TNF 7918	h+, ade6∆-D, ura4::ade6B(R)-cen1(Sn-Sn)-ade6X(L), pcn1-K107R, rad51::natMX6
ChLC: ch16 (ubc11::LEU2, cwf20::ura4+, ade6+)
