# Supplementary material for: Fission yeast Rad8/HLTF facilitates Rad52-dependent chromosomal rearrangements through PCNA lysine 107 ubiquitination
Source: PLoS Genet. 2021 Jul 22;17(7):e1009671. doi: 10.1371/journal.pgen.1009671 (PMC8297803; doi:10.1371/journal.pgen.1009671)
Supplement: S2 Table — (XLSX) [file pgen.1009671.s002.xlsx]

## Sheet: S2 Table
S2 Table. Oligonucleotide sequences
oligo name	sequence
cn1	5'-AACCGCAACAAACGATTAGC
cn2	5'-CGGAATTAGAAAGATTGATGATTTG
im1	5'-AAGTTTTGATGCTCAACAAATGGC
rc1	5'-CATTAAAAATCAACAAGTCTTGTCC
rc2	5'-GTTACTATGGATAAAGATAATTGTTT
pcn1-F3	5'-GCTACGCGCTCTTTGACTACTTCC
pcn1-R2	5'-ATAGTAGGGCAGCAATTCGGGAAG
pcn1-K164RT	5'-CAATGCTAGTAGAGAGGGTGTTCGTTTTAGCTGC
pcn1-K164RB	5'-CGAACACCCTCTCTACTAGCATTGATTGTTACTGAATC
pcn1-K107AT	5'-GAGAGCGAGGCAAATGACAGGATCTCTGATTATG
pcn1-K107AB	5'-GATCCTGTCATTTGCCTCGCTCTCGAAAACCAAATTC
pcn1-K107RT	5'-GAGAGCGAGAGAAATGACAGGATCTCTGATTATG
pcn1-K107RB	5'-GATCCTGTCATTTCTCTCGCTCTCGAAAACCAAATTC
pcn1-D150ET	5'-CATTACTCGAGAGTTATTAACTTTGAGTGATTCAGTAAC
pcn1-D150EB	5'-AAGTTAATAACTCTCGAGTAATGCGTTGAAATTCGG
ubc4-F1	5'-CTATTCGCTAAATACGGGAAGATAC
ubc4-R4	5'-TGAGATTTGGAATCTCACACTCTACC
ubc4-P61S-T	5'-CGGACTACTCATTCAAGCCACCAAAGGTATG
ubc4-P61S-B	5'-GGCTTGAATGAGTAGTCCGTAGGGAAATGAATGG
rad8-KpnI	5'-GGCGGTACCCGCTTTCGCGGTTTTGCTTTC
rad8-HIRAN-T	5'-GTTTTTGAGCTGCTGCATAGATCCTTTCGCCAGCC
rad8-HIRAN-B	5'-CCAGGCTGGCGAAAGGATCTATGCAGCAGCTCAAAAACTTTCC
rad8-SalI	5'-GGCCGTCGACCCTCCAAGATTTAGCCAGCGAGC
rad8-SacII	5'-CGCCGCGGCCCCATCTTCTCTGACTCGAGAAC
rad8-ATPase-T	5'-CTTCAATCGCTGCGCCTAAGCCCATTTCGTCTGC
rad8-ATPase-B	5'-CGAAATGGGCTTAGGCGCAGCGATTGAAGTATTATCAC
rad8-BamHI	5'-GGCGGATCCCAGGCAAGGAATATGGAGATAGTGGAG
rad8-1	5'-CGATAGCTTTTAATCGGCTTGGTG
rad8-RING-T	5'-CGGAATGTCCCGCATGTTGTAATGAACCAATTC
rad8-RING-B	5'-CAACATGCGGGACATTCCGTTATCAATGCTTC
rad8-EcoRI	5'-GGCGCGAATTCGCGATATGAGCCGTGGTGTAATTACAC
4B3-1	5'-CTGGTGTTTGCATAATAAACCC
otr3-1	5'-CTGATGTTCGCGATATAAAAGTTTAGC
otr3-tel3	5'-GTGAACAGGACATGCTTAGCAAGTAC
imr3-tel1	5'-CTGATAAATGGCTAGTGGCTGC
GCR 26F	5'-TGTGAGGCAACCTTTCAAGTTCTCG
cnt3-R1	5'-CGGAATTAGAAAGATTGATGATTTG
otr3-tel	5'-TGTGCTCAGGCTAGTTGTCC
set9-F1	5'-AGCGAACGGAATGATTCAAATGTAC
M13R-C19	5'-CAGGAAACAGCTATGACCCTGTAACCCCCTGTAACC
M13R-T1	5'-CAGGAAACAGCTATGACCTGTAACCGTGTAACCGTAAC
fbh1-F0	5'-ACCAACCAAGAGGTCGTTGATGAG
fbh1-F1	5'-ATTGGAATTTGCCAAGTCTCGTCC
fbh1-F2	5'-ACAATCGATTCGGCTATCAGTGTC
fbh1-F3	5'-GTAGGACTACTACTAGCAATCTGC
fbh1-F4	5'-TGTCATCGTTGGGGATGCACACC
fbh1-R0	5'-ACACGAAGGGTTATTTCCATGGC
fbh1-R1	5'-CGCTCAAGTTTAGCTTGCGGC
fbh1-R2	5'-GCACTTCAAATTCTCCCCAAGAGG
Underlined nucleotide(s) indicates a mutation(s).
