# Supplementary material for: Fission yeast Rad8/HLTF facilitates Rad52-dependent chromosomal rearrangements through PCNA lysine 107 ubiquitination
Source: PLoS Genet. 2021 Jul 22;17(7):e1009671. doi: 10.1371/journal.pgen.1009671 (PMC8297803; doi:10.1371/journal.pgen.1009671)
Supplement: S1 File — Table A: Numeric source data underlying the graph shown in Fig 1B. Table B: Numeric source data underlying the graph shown in Fig 1D. Table C: Numeric source data underlying the graph shown in Fig 2B. Table D: Numeric source data underlying the graph shown in Fig 3B. Table E: Numeric source data underlying the graph shown in Fig 3C. Table F: Numeric source data underlying the graph shown in Fig 4A. Table G: Numeric source data underlying the graph shown in Fig 4B. Table H: Numeric source data underlying the graph shown in Fig 4C. Table I: Numeric source data underlying the graph shown in Fig 4E. Table J: Numeric source data underlying the graph shown in Fig 5C. Table K: Numeric source data underlying the graph shown in Fig 5D. Table L: Numeric source data underlying the graph shown in Fig 5E. Table M: Numeric source data underlying the graph shown in S3 Fig. Table N: Numeric source data underlying the graph shown in S5B Fig. (XLSX) [file pgen.1009671.s010.xlsx]

## Sheet: Table A
Table A in S1 File. Numeric source data underlying the graph shown in Fig 1B
	p value
	vs wild-type	vs rad51∆
wild-type	–	–
rad8∆	0.5022	–
rad51∆	< 0.0001	–
rad8∆ rad51∆	< 0.0001	< 0.0001
wild-type
1000000		200	200000
Total # of cells (x1E+06)	Plating efficiency	Colonies on YNB+UA (/200 cells)	Colonies on FOA+UA (/2E+05 cells)	EMM+U (Ade+)	EMM+U tested	% of Ade+	Total # of colony-forming cells	Total # of Leu+ Ura– Ade– cells	GCR rate
95.8	0.77	154	61	0	6	0	73766000	29219	3.24062e-05
179	0.55	110	209	0	6	0	9.845e+07	187055	0.000129771
138	0.75	150	3248	0	6	0	103500000	2241120	0.00120757
111	0.57	114	61	0	6	0	6.327e+07	33855	4.31061e-05
259	0.61	122	51	0	6	0	157990000	66045	3.14784e-05
120	0.68	136	1280	0	6	0	81600000	768000	0.000570208
151	0.695	139	102	0	6	0	104945000	77010	5.44371e-05
123	0.58	116	66	1	7	0.142857	71340000	34791.4	3.91761e-05
161	0.69	138	49	1	6	0.166667	1.1109e+08	32870.8	2.39103e-05
161	0.76	152	180	0	6	0	122360000	144900	8.27764e-05
119	0.56	112	73	0	6	0	6.664e+07	43435	5.11776e-05
140	0.8	160	1080	0	6	0	112000000	756000	0.000409464
72.5	0.64	128	114	0	6	0	46400000	41325	7.02871e-05
98.2	0.68	136	94	0	6	0	6.6776e+07	46154	5.39372e-05
28	0.83	166	94	0	6	0	23240000	13160	5.05656e-05
59.9	0.505	101	71	0	6	0	30249500	21264.5	5.95044e-05
35.1	0.51	102	26	0	6	0	17901000	4563	2.58654e-05
42.4	0.605	121	526	0	6	0	25652000	111512	0.000311324
31.2	0.63	126	25	2	6	0.333333	19656000	2600	1.44556e-05
25.8	0.915	183	163	0	6	0	23607000	21027	7.54883e-05
23.8	0.715	143	55	0	6	0	17017000	6545	3.73044e-05
42.2	0.605	121	43	1	6	0.166667	25531000	7560.83	2.8223e-05
24.2	0.63	126	63	0	6	0	15246000	7623	4.76038e-05
17	0.63	126	118	1	6	0.166667	10710000	8358.33	7.34844e-05
30.4	0.66	132	27	0	6	0	20064000	4104	2.10403e-05
33.2	0.59	118	63	0	6	0	19588000	10458	4.89574e-05
rad8∆
1000000		200	200000
Total # of cells (x1E+06)	Plating efficiency	Colonies on YNB+UA (/200 cells)	Colonies on FOA+UA (/2E+05 cells)	EMM+U (Ade+)	EMM+U tested	% of Ade+	Total # of colony-forming cells	Total # of Leu+ Ura– Ade– cells	GCR rate
473	0.415	83	22	1	6	0.166667	196295000	43358.3	1.73467e-05
171	0.56	112	41	0	6	0	9.576e+07	35055	2.93837e-05
766	0.35	70	60	0	6	0	2.681e+08	229800	5.74814e-05
379	0.56	112	52	0	6	0	2.1224e+08	98540	3.36399e-05
876	0.39	78	206	0	6	0	341640000	902280	0.000157959
866	0.695	139	29	0	6	0	601870000	125570	1.47772e-05
676	0.615	123	62	0	6	0	415740000	209560	3.40805e-05
735	0.54	108	709	0	6	0	396900000	2605575	0.000362044
567	0.91	182	85	0	6	0	515970000	240975	3.11893e-05
777	0.32	64	38	1	6	0.166667	248640000	123025	3.5112e-05
509	0.945	189	93	0	6	0	481005000	236685	3.29129e-05
811	0.355	71	106	0	6	0	287905000	429830	9.48675e-05
845	0.385	77	59	0	6	0	325325000	249275	5.10187e-05
609	0.74	148	83	0	6	0	450660000	252735	3.72958e-05
46.7	0.655	131	66	0	6	0	30588500	15411	4.4192e-05
597	0.775	155	159	0	6	0	462675000	474615	6.46449e-05
312	0.82	164	319	0	6	0	2.5584e+08	497640	0.000122097
302	0.76	152	36	0	6	0	229520000	54360	1.81811e-05
281	0.77	154	146	0	6	0	216370000	205130	6.4221e-05
292	1.015	203	160	0	6	0	296380000	233600	5.27801e-05
253	0.885	177	53	0	6	0	223905000	67045	2.25147e-05
251	0.73	146	55	0	6	0	183230000	69025	2.82448e-05
282	0.52	104	33	0	6	0	146640000	46530	2.47414e-05
156	0.815	163	88	0	6	0	1.2714e+08	68640	4.05005e-05
301	0.905	181	111	0	6	0	272405000	167055	4.2315e-05
204	0.925	185	182	0	6	0	188700000	185640	6.72389e-05
177	0.81	162	108	0	6	0	143370000	95580	4.84432e-05
199	0.71	142	46	0	6	0	141290000	45770	2.53009e-05
168	0.8	160	138	0	6	0	134400000	115920	6.15457e-05
240	0.865	173	95	0	6	0	207600000	114000	3.92458e-05
157	0.865	173	304	0	6	0	135805000	238640	0.000117451
171	0.905	181	49	0	6	0	154755000	41895	2.13349e-05
231	0.88	176	85	0	6	0	203280000	98175	3.50048e-05
293	0.91	182	76	1	6	0.166667	266630000	92783.3	2.53577e-05
161	0.785	157	43	0	6	0	126385000	34615	2.2013e-05
262	0.675	135	264	0	6	0	176850000	345840	0.000126572
189	0.715	143	128	0	6	0	135135000	120960	6.36195e-05
223	0.605	121	383	0	6	0	134915000	427045	0.000201243
315	0.56	112	109	0	6	0	1.764e+08	171675	6.69865e-05
242	0.605	121	96	0	6	0	146410000	116160	5.66032e-05
534	0.555	111	11520	0	6	0	296370000	30758400	0.00483807
358	0.405	81	384	0	6	0	144990000	687360	0.000289799
226	0.77	154	65	0	6	0	174020000	73450	3.14553e-05
280	0.665	133	37	0	6	0	186200000	51800	2.14587e-05
183	0.715	143	35	1	6	0.166667	130845000	26687.5	1.68478e-05
198	0.655	131	57	0	6	0	129690000	56430	3.32774e-05
267	0.8	160	62	0	6	0	213600000	82770	2.85471e-05
416	0.515	103	67	0	6	0	214240000	139360	4.56319e-05
236	0.725	145	75	0	6	0	171100000	88500	3.78616e-05
234	0.675	135	65	0	6	0	157950000	76050	3.57616e-05
363	0.505	101	318	0	6	0	183315000	577170	0.00019523
204	0.66	132	322	0	6	0	134640000	328440	0.000158587
239	0.625	125	89	0	6	0	149375000	106355	5.1218e-05
420	0.745	149	9600	0	6	0	312900000	20160000	0.00308558
295	0.49	98	97	0	6	0	144550000	143075	6.92672e-05
444	0.545	109	388	0	6	0	2.4198e+08	861360	0.000213688
353	0.535	107	155	0	6	0	188855000	273575	9.56728e-05
374	0.58	116	558	0	6	0	2.1692e+08	1043460	0.000284419
rad51∆
1000000		200	2000
Total # of cells (x1E+06)	Plating efficiency	Colonies on YNB+UA (/200 cells)	Colonies on FOA+UA (/2E+03 cells)	EMM+U (Ade+)	EMM+U tested	% of Ade+	Total # of colony-forming cells	Total # of Leu+ Ura– Ade– cells	GCR rate
77.4	0.63	126	230	0	6	0	48762000	8901000	0.00922869
44.9	0.79	158	93	0	6	0	35471000	2087850	0.00329996
26.8	0.61	122	179	0	6	0	16348000	2398600	0.0081412
49	0.625	125	101	0	6	0	30625000	2474500	0.00447306
11.3	0.745	149	78	0	6	0	8418500	440700	0.00331947
87.1	0.605	121	246	0	6	0	52695500	10713300	0.0101506
78.3	0.53	106	188	0	6	0	41499000	7360200	0.00908407
29.7	0.63	126	233	0	6	0	18711000	3460050	0.00998924
111	0.475	95	42	0	6	0	52725000	2331000	0.00245834
53.1	0.785	157	238	0	6	0	41683500	6318900	0.00784669
111	0.385	77	89	0	6	0	42735000	4939500	0.00608696
82	0.695	139	316	0	6	0	5.699e+07	12956000	0.0112073
73.6	0.715	143	64	0	6	0	52624000	2355200	0.00248672
92.3	0.55	110	277	0	6	0	5.0765e+07	12783550	0.0124252
46.4	0.78	156	124	0	6	0	36192000	2876800	0.00435188
61.4	0.57	114	188	0	6	0	34998000	5771600	0.00859022
185	0.455	91	375	0	6	0	84175000	34687500	0.0190658
131	0.59	118	200	0	6	0	77290000	13100000	0.00834947
235	0.515	103	272	0	6	0	121025000	31960000	0.0122808
141	0.57	114	292	0	6	0	80370000	20586000	0.0122502
90.1	0.48	96	86	0	6	0	43248000	3874300	0.00479996
99.9	0.685	137	414	0	6	0	68431500	20679300	0.0144483
76.5	0.44	88	140	0	6	0	33660000	5355000	0.0083306
124	0.835	167	343	0	6	0	103540000	21266000	0.0098024
60.8	0.7	140	151	0	6	0	42560000	4590400	0.00570957
142	0.415	83	170	0	6	0	58930000	12070000	0.0101449
183	0.38	76	227	0	6	0	69540000	20770500	0.0142767
86.9	0.635	127	122	0	6	0	55181500	5300900	0.00503381
261	0.325	65	42	0	6	0	84825000	5481000	0.00337799
237	0.405	81	27	0	6	0	95985000	3199500	0.00181088
191	0.595	119	245	0	6	0	113645000	23397500	0.00976583
rad8∆ rad51∆
1000000		200	20000
Total # of cells (x1E+06)	Plating efficiency	Colonies on YNB+UA (/200 cells)	Colonies on FOA+UA (/2E+04 cells)	EMM+U (Ade+)	EMM+U tested	% of Ade+	Total # of colony-forming cells	Total # of Leu+ Ura– Ade– cells	GCR rate
11.8	0.655	131	522	0	6	0	7729000	307980	0.00260486
15.1	0.7	140	255	0	6	0	10570000	192525	0.00124084
23.4	0.42	84	269	0	6	0	9828000	314730	0.00208953
26.6	0.655	131	251	0	6	0	17423000	333830	0.00124389
11.9	0.68	136	446	0	6	0	8.092e+06	265370	0.00217164
44.4	0.505	101	490	0	6	0	22422000	1087800	0.00285916
42.6	0.405	81	260	0	6	0	17253000	553800	0.00199713
31.1	0.4	80	441	0	6	0	12440000	685755	0.0033704
24.2	0.45	90	1172	0	6	0	10890000	1418120	0.00751813
29.6	0.52	104	482	0	6	0	15392000	713360	0.00282462
15.9	0.545	109	287	0	6	0	8665500	228165	0.00176686
70.3	0.525	105	1156	0	6	0	36907500	4063340	0.0058789
40.1	0.35	70	518	0	6	0	14035000	1038590	0.00437697
38.7	0.3	60	487	0	6	0	11610000	942345	0.00483784
22.5	0.52	104	293	0	6	0	11700000	329625	0.00183099
27.7	0.25	50	324	0	6	0	6925000	448740	0.00410277
1000000		200	2000
Total # of cells (x1E+06)	Plating efficiency	Colonies on YNB+UA (/200 cells)	Colonies on FOA+UA (/2E+03 cells)	EMM+U (Ade+)	EMM+U tested	% of Ade+	Total # of colony-forming cells	Total # of Leu+ Ura– Ade– cells	GCR rate
24.7	0.67	134	43	0	6	0	1.6549e+07	531050	0.00200347
24.5	0.54	108	503	0	6	0	13230000	6161750	0.0241498
29.5	0.725	145	53	0	6	0	21387500	781750	0.00221132
29.8	0.55	110	79	0	6	0	1.639e+07	1177100	0.0042065
27.5	0.625	125	66	0	6	0	17187500	907500	0.0031565
19.5	0.55	110	84	0	6	0	10725000	819000	0.00460267
30.6	0.74	148	28	0	6	0	22644000	428400	0.00120251
21.2	0.705	141	99	0	6	0	14946000	1049400	0.00414958
24.9	0.72	144	113	0	6	0	17928000	1406850	0.00453322
41.6	0.58	116	36	0	6	0	24128000	748800	0.00188405
26.5	0.385	77	608	0	6	0	10202500	8056000	0.0401929
29.4	0.635	127	104	0	6	0	18669000	1528800	0.00470058
52	0.62	124	40	0	6	0	32240000	1040000	0.0019078
22.6	0.725	145	95	0	6	0	16385000	1073500	0.00386518
61.8	0.64	128	50	0	6	0	39552000	1545000	0.00224043
36.8	0.58	116	38	0	6	0	21344000	699200	0.00199975
28.1	0.4	80	515	0	6	0	11240000	7235750	0.0330108
19	0.695	139	21	0	6	0	13205000	199500	0.00102595
357	0.42	84	511	0	6	0	149940000	91213500	0.026537
138	0.69	138	57	0	6	0	95220000	3933000	0.00221074
114	0.605	121	63	0	6	0	68970000	3591000	0.00280503
121	0.475	95	53	0	6	0	57475000	3206500	0.00303037
115	0.46	92	119	0	6	0	52900000	6842500	0.00665843
58.1	0.305	61	34	0	6	0	17720500	987700	0.00330986
18.4	0.605	121	58	0	6	0	11132000	533600	0.00299151
158	0.415	83	254	0	6	0	65570000	20066000	0.0146601
48	0.73	146	130	0	6	0	35040000	3120000	0.00484615
86.7	0.56	112	217	0	6	0	4.8552e+07	9406950	0.00975877
46.8	0.645	129	48	0	6	0	30186000	1123200	0.00218739
83.9	0.215	43	274	0	6	0	18038500	11494300	0.0316648
149	0.625	125	225	0	6	0	93125000	16762500	0.00872434
19	0.5	100	59	0	6	0	9500000	560500	0.00366724
43.8	0.73	146	86	0	6	0	31974000	1883400	0.00332805
58.4	0.615	123	23	0	6	0	35916000	671600	0.00114522
102	0.52	104	39	2	6	0.333333	53040000	1.326e+06	0.00145082
50	0.7	140	102	0	6	0	35000000	2550000	0.0040244
72.4	0.665	133	64	0	6	0	48146000	2316800	0.00267696
61.3	0.395	79	37	0	6	0	24213500	1134050	0.00275121
59.9	0.375	75	23	0	6	0	22462500	688850	0.00187431
47.4	0.465	93	31	0	6	0	22041000	734700	0.00202671
34.2	0.635	127	106	0	6	0	21717000	1812600	0.00472936
71.9	0.395	79	120	0	6	0	28400500	4314000	0.00807655
33.3	0.525	105	85	0	6	0	17482500	1.41525e+06	0.00467436
22.1	0.535	107	51	0	6	0	11823500	563550	0.00296128
25.1	0.65	130	70	0	6	0	16315000	878500	0.00322736
61.3	0.405	81	41	0	6	0	24826500	1256650	0.0029497
59.9	0.385	77	23	0	6	0	23061500	688850	0.00182563
47.4	0.49	98	32	0	6	0	23226000	758400	0.00198028
34.2	0.68	136	113	0	6	0	23256000	1932300	0.00468539
71.9	0.41	82	121	0	6	0	29479000	4349950	0.00784128
33.3	0.565	113	86	0	6	0	1.88145e+07	1.4319e+06	0.00439058
22.1	0.7	140	52	0	6	0	1.547e+07	574600	0.00230396
25.1	0.76	152	74	0	6	0	19076000	928700	0.00290512
43.5	0.88	176	24	0	6	0	38280000	522000	0.000852581
60.3	0.57	114	30	0	6	0	34371000	904500	0.00157363
25.8	0.58	116	14	0	6	0	1.4964e+07	180600	0.000826923
45.8	0.6	120	89	0	6	0	27480000	2038100	0.00416559
45.1	0.46	92	128	0	6	0	20746000	2886400	0.00761546
34.6	0.7	140	100	0	6	0	24220000	1730000	0.00406168
23.2	0.66	132	157	0	6	0	15312000	1821200	0.00673706
30.2	0.525	105	106	0	6	0	15855000	1600600	0.00577453
55	0.36	72	115	0	6	0	19800000	3162500	0.00868449
57.3	0.36	72	22	0	6	0	20628000	630300	0.00188105
58.2	0.44	88	55	0	6	0	25608000	1600500	0.00357505
48.4	0.47	94	56	0	6	0	22748000	1355200	0.00345146
60.3	0.67	134	72	0	6	0	40401000	2170800	0.00300363
44.7	0.485	97	123	0	6	0	21679500	2749050	0.00696562
200	0.52	104	77	0	6	0	104000000	7700000	0.00378041
187	0.5	100	20	0	6	0	93500000	1870000	0.0011306
192	0.55	110	39	0	6	0	1.056e+08	3744000	0.00190436
110	0.455	91	24	0	6	0	50050000	1320000	0.00153107
207	0.475	95	17	0	6	0	98325000	1759500	0.00101625
116	0.37	74	19	0	6	0	42920000	1102000	0.00151163
227	0.435	87	29	0	6	0	98745000	3291500	0.00180716
173	0.395	79	33	0	6	0	68335000	2854500	0.00228831
178	0.435	87	43	0	6	0	77430000	3827000	0.00265059
172	0.465	93	133	0	6	0	79980000	11438000	0.00710895
236	0.44	88	40	0	6	0	103840000	4720000	0.00240146
150	0.41	82	119	0	6	0	61500000	8925000	0.00733561
173	0.275	55	286	0	6	0	4.7575e+07	24739000	0.0245779
240	0.38	76	36	0	6	0	91200000	4320000	0.00251836
170	0.26	52	33	0	6	0	44200000	2805000	0.00348092
196	0.52	104	46	0	6	0	101920000	4508000	0.00234443

## Sheet: Table B
Table B in S1 File. Numeric source data underlying the graph shown in Fig 1D
	total GCR rate	number of translocation	number of truncation	number of isochromosomes	rate of translocation	rate of truncation	rate of isochromosomes	truncation rate relative to rad51∆	isochromosome rate relative to rad51∆
wild-type	5.08716e-05	1	0	31	1.58974e-06	0	4.92819e-05	0	0.00655822
rad8∆	4.4912e-05	2	0	28	2.99413e-06	0	4.19178e-05	0	0.00557824
rad51∆	0.00834947	0	3	27	0	0.000834947	0.00751452	1	1
rad8∆ rad51∆	0.00300363	0	11	19	0	0.00110133	0.0019023	1.31904	0.25315

## Sheet: Table C
Table C in S1 File. Numeric source data underlying the graph shown in Fig 2B
		p value
		vs wild-type	vs rad51∆
wild-type		–	–
rad8-HIRAN		< 0.0001	–
rad8-ATPase		0.2587	–
rad8-RING		< 0.0001	–
rad51∆		< 0.0001	–
rad8-HIRAN rad51∆		< 0.0001	< 0.0001
rad8-ATPase rad51∆		< 0.0001	0.8076
rad8-RING rad51∆		< 0.0001	< 0.0001
wild-type
1000000		200	200000
Total # of cells (x1E+06)	Plating efficiency	Colonies on YNB+UA (/200 cells)	Colonies on FOA+UA (/2E+05 cells)	EMM+U (Ade+)	EMM+U tested	% of Ade+	Total # of colony-forming cells	Total # of Leu+ Ura– Ade– cells	GCR rate
95.8	0.77	154	61	0	6	0	73766000	29219	3.24062e-05
179	0.55	110	209	0	6	0	9.845e+07	187055	0.000129771
138	0.75	150	3248	0	6	0	103500000	2241120	0.00120757
111	0.57	114	61	0	6	0	6.327e+07	33855	4.31061e-05
259	0.61	122	51	0	6	0	157990000	66045	3.14784e-05
120	0.68	136	1280	0	6	0	81600000	768000	0.000570208
151	0.695	139	102	0	6	0	104945000	77010	5.44371e-05
123	0.58	116	66	1	7	0.142857	71340000	34791.4	3.91761e-05
161	0.69	138	49	1	6	0.166667	1.1109e+08	32870.8	2.39103e-05
161	0.76	152	180	0	6	0	122360000	144900	8.27764e-05
119	0.56	112	73	0	6	0	6.664e+07	43435	5.11776e-05
140	0.8	160	1080	0	6	0	112000000	756000	0.000409464
72.5	0.64	128	114	0	6	0	46400000	41325	7.02871e-05
98.2	0.68	136	94	0	6	0	6.6776e+07	46154	5.39372e-05
28	0.83	166	94	0	6	0	23240000	13160	5.05656e-05
59.9	0.505	101	71	0	6	0	30249500	21264.5	5.95044e-05
35.1	0.51	102	26	0	6	0	17901000	4563	2.58654e-05
42.4	0.605	121	526	0	6	0	25652000	111512	0.000311324
31.2	0.63	126	25	2	6	0.333333	19656000	2600	1.44556e-05
25.8	0.915	183	163	0	6	0	23607000	21027	7.54883e-05
23.8	0.715	143	55	0	6	0	17017000	6545	3.73044e-05
42.2	0.605	121	43	1	6	0.166667	25531000	7560.83	2.8223e-05
24.2	0.63	126	63	0	6	0	15246000	7623	4.76038e-05
17	0.63	126	118	1	6	0.166667	10710000	8358.33	7.34844e-05
30.4	0.66	132	27	0	6	0	20064000	4104	2.10403e-05
33.2	0.59	118	63	0	6	0	19588000	10458	4.89574e-05
rad8-HIRAN
1000000		200	200000
Total # of cells (x1E+06)	Plating efficiency	Colonies on YNB+UA (/200 cells)	Colonies on FOA+UA (/2E+05 cells)	EMM+U (Ade+)	EMM+U tested	% of Ade+	Total # of colony-forming cells	Total # of Leu+ Ura– Ade– cells	GCR rate
64.2	0.67	134	96	1	6	0.166667	43014000	25680	4.95177e-05
40.4	0.925	185	20	0	6	0	37370000	4040	1.1143e-05
62.9	0.875	175	35	0	6	0	55037500	11007.5	1.82305e-05
83.2	0.84	168	20	0	6	0	69888000	8320	1.12157e-05
29.3	0.88	176	40	0	6	0	25784000	5860	2.23465e-05
38.2	0.8	160	30	0	6	0	30560000	5730	1.84874e-05
36.4	1.41	282	63	0	6	0	51324000	11466	2.02677e-05
23.2	1.015	203	99	0	6	0	2.3548e+07	11484	4.42358e-05
84.8	0.765	153	32	0	6	0	64872000	13568	1.86116e-05
64.2	0.945	189	118	0	6	0	60669000	37878	4.97145e-05
65.6	0.915	183	72	0	6	0	6.0024e+07	23616	3.29277e-05
55.6	0.905	181	57	0	6	0	50318000	15846	2.75367e-05
61.9	0.72	144	49	0	6	0	44568000	15165.5	2.99012e-05
49.2	0.725	145	123	2	6	0.333333	35670000	20172	4.81456e-05
42.8	0.995	199	37	0	6	0	42586000	7918	1.76211e-05
465	0.695	139	48	0	6	0	323175000	111600	2.4729e-05
494	0.775	155	28	0	6	0	382850000	69160	1.35416e-05
240	0.735	147	31	0	6	0	176400000	37200	1.68235e-05
193	0.835	167	33	0	6	0	161155000	31845	1.60209e-05
266	0.855	171	65	0	6	0	227430000	86450	2.78867e-05
537	0.695	139	45	1	6	0.166667	373215000	100688	1.95074e-05
336	0.82	164	48	0	6	0	275520000	80640	2.16161e-05
334	0.76	152	60	0	6	0	253840000	100200	2.85555e-05
448	0.645	129	76	0	6	0	288960000	170240	4.05819e-05
350	0.69	138	90	0	6	0	2.415e+08	157500	4.52413e-05
123	0.61	122	23	0	6	0	75030000	14145	1.6697e-05
155	0.57	114	40	0	6	0	8.835e+07	31000	2.85279e-05
180	0.61	122	35	0	6	0	109800000	31500	2.32859e-05
132	0.615	123	26	1	6	0.166667	81180000	14300	1.5582e-05
206	0.595	119	20	0	6	0	122570000	20600	1.42757e-05
159	0.465	93	153	0	6	0	73935000	121635	0.000116869
260	0.365	73	38	1	6	0.166667	94900000	41166.7	3.42477e-05
621	0.38	76	56	0	6	0	235980000	173880	5.06586e-05
392	0.33	66	431	0	6	0	129360000	844760	0.000392629
452	0.475	95	45	0	6	0	214700000	101700	3.42186e-05
221	0.73	146	59	0	6	0	161330000	65195	3.04687e-05
655	0.485	97	56	0	6	0	317675000	183400	3.95012e-05
206	0.495	99	63	0	6	0	101970000	64890	4.8002e-05
244	0.45	90	39	0	6	0	109800000	47580	3.37121e-05
rad8-ATPase
1000000		200	200000
Total # of cells (x1E+06)	Plating efficiency	Colonies on YNB+UA (/200 cells)	Colonies on FOA+UA (/2E+05 cells)	EMM+U (Ade+)	EMM+U tested	% of Ade+	Total # of colony-forming cells	Total # of Leu+ Ura– Ade– cells	GCR rate
387	0.71	142	384	0	6	0	274770000	743040	0.000164271
487	0.695	139	57	0	6	0	338465000	138795	2.87775e-05
484	0.705	141	74	0	6	0	341220000	179080	3.59864e-05
340	0.68	136	49	0	6	0	2.312e+08	83300	2.65266e-05
352	0.74	148	91	0	6	0	260480000	160160	4.25883e-05
426	0.76	152	97	0	6	0	323760000	206610	4.32012e-05
278	0.75	150	48	0	6	0	208500000	66720	2.40724e-05
292	0.765	153	50	0	6	0	223380000	73000	2.43691e-05
317	0.775	155	99	0	6	0	245675000	156915	4.43223e-05
333.6	0.67	134	137	1	6	0.166667	223512000	190430	5.80983e-05
273	0.79	158	40	0	6	0	215670000	54600	1.94255e-05
359.4	0.825	165	306	2	6	0.333333	296505000	366588	7.96263e-05
241.8	0.89	178	273	1	6	0.166667	215202000	275048	8.43721e-05
118.8	0.725	145	6304	0	6	0	86130000	3744576	0.00233518
91.2	0.92	184	119	0	6	0	83904000	54264	4.96554e-05
145.2	0.88	176	60	0	4	0	127776000	43560	2.676e-05
226.2	0.76	152	54	2	6	0.333333	171912000	40716	1.87197e-05
418.8	0.6	120	62	3	6	0.5	251280000	64914	1.94858e-05
396	0.795	159	54	2	6	0.333333	314820000	71280	1.69228e-05
298.2	0.76	152	1978	0	6	0	226632000	2949198	0.000711169
464.4	0.69	138	301	1	6	0.166667	320436000	582435	0.000112622
195.6	0.775	155	89	1	6	0.166667	151590000	72535	3.57032e-05
232.2	0.745	149	57	0	6	0	172989000	66177	2.88009e-05
211.2	0.785	157	178	1	6	0.166667	165792000	156640	6.55733e-05
345	0.595	119	243	0	6	0	205275000	419175	0.000130031
rad8-RING
1000000		200	200000
Total # of cells (x1E+06)	Plating efficiency	Colonies on YNB+UA (/200 cells)	Colonies on FOA+UA (/2E+05 cells)	EMM+U (Ade+)	EMM+U tested	% of Ade+	Total # of colony-forming cells	Total # of Leu+ Ura– Ade– cells	GCR rate
119	1.18	236	43	0	6	0	140420000	25585	1.51183e-05
34.9	0.795	159	23	0	6	0	27745500	4013.5	1.49226e-05
56	0.785	157	32	1	6	0.166667	43960000	7466.67	1.62117e-05
117	0.72	144	32	0	6	0	84240000	18720	1.90748e-05
51.1	0.81	162	25	1	6	0.166667	41391000	5322.92	1.27974e-05
43.8	0.695	139	26	0	6	0	3.0441e+07	5694	1.84576e-05
82.9	0.78	156	194	0	6	0	64662000	80413	9.18702e-05
105	0.865	173	39	0	6	0	90825000	20475	1.91612e-05
29.4	0.93	186	14	0	6	0	27342000	2058	8.49558e-06
120	0.73	146	27	0	6	0	87600000	16200	1.61307e-05
40.5	0.77	154	36	1	6	0.166667	31185000	6075	1.90688e-05
43.8	0.795	159	37	0	6	0	34821000	8103	2.1993e-05
50.8	0.73	146	22	0	6	0	37084000	5588	1.4904e-05
64.7	0.77	154	18	0	6	0	49819000	5823	1.15015e-05
88.8	0.585	117	10	1	6	0.166667	51948000	3700	7.42582e-06
49.8	0.69	138	30	0	6	0	34362000	7470	2.07481e-05
603	0.795	159	27	0	6	0	479385000	81405	1.253e-05
611	0.745	149	43	0	6	0	455195000	131365	2.03553e-05
589	0.57	114	28	0	6	0	335730000	82460	1.81009e-05
578	0.66	132	24	0	6	0	381480000	69360	1.36257e-05
590	0.78	156	20	0	6	0	460200000	59000	9.76186e-06
585	0.49	98	4	0	4	0	286650000	11700	3.6943e-06
610	0.555	111	21	0	6	0	338550000	64050	1.42891e-05
361	0.715	143	27	1	6	0.166667	258115000	40612.5	1.24394e-05
610	0.67	134	22	0	6	0	408700000	67100	1.23437e-05
520	0.7	140	19	0	6	0	364000000	49400	1.05183e-05
163	0.32	64	24	0	6	0	52160000	19560	3.20338e-05
130	0.42	84	16	0	6	0	54600000	10400	1.74777e-05
176	0.645	129	14	0	6	0	113520000	12320	9.76458e-06
111	0.665	133	26	0	6	0	73815000	14430	1.72748e-05
137	0.37	74	9	0	6	0	50690000	6165	1.18835e-05
127	0.33	66	7	0	6	0	41910000	4445	1.07983e-05
151	0.505	101	23	0	6	0	76255000	17365	1.97101e-05
156	0.355	71	10	1	6	0.166667	55380000	6500	1.13936e-05
119	0.63	126	13	0	6	0	74970000	7735	9.8057e-06
100	0.655	131	21	0	6	0	65500000	10500	1.46928e-05
178	0.38	76	12	0	6	0	67640000	10680	1.44432e-05
136	0.525	105	20	0	6	0	71400000	13600	1.69453e-05
172	0.25	50	57	0	6	0	43000000	49020	8.84227e-05
171	0.445	89	23	0	6	0	76095000	19665	2.20628e-05
151	0.25	50	24	0	6	0	37750000	18120	4.135e-05
97.6	0.65	130	28	1	6	0.166667	63440000	11386.7	1.62966e-05
rad51∆
1000000		200	2000
Total # of cells (x1E+06)	Plating efficiency	Colonies on YNB+UA (/200 cells)	Colonies on FOA+UA (/2E+03 cells)	EMM+U (Ade+)	EMM+U tested	% of Ade+	Total # of colony-forming cells	Total # of Leu+ Ura– Ade– cells	GCR rate
77.4	0.63	126	230	0	6	0	48762000	8901000	0.00922869
44.9	0.79	158	93	0	6	0	35471000	2087850	0.00329996
26.8	0.61	122	179	0	6	0	16348000	2398600	0.0081412
49	0.625	125	101	0	6	0	30625000	2474500	0.00447306
11.3	0.745	149	78	0	6	0	8418500	440700	0.00331947
87.1	0.605	121	246	0	6	0	52695500	10713300	0.0101506
78.3	0.53	106	188	0	6	0	41499000	7360200	0.00908407
29.7	0.63	126	233	0	6	0	18711000	3460050	0.00998924
111	0.475	95	42	0	6	0	52725000	2331000	0.00245834
53.1	0.785	157	238	0	6	0	41683500	6318900	0.00784669
111	0.385	77	89	0	6	0	42735000	4939500	0.00608696
82	0.695	139	316	0	6	0	5.699e+07	12956000	0.0112073
73.6	0.715	143	64	0	6	0	52624000	2355200	0.00248672
92.3	0.55	110	277	0	6	0	5.0765e+07	12783550	0.0124252
46.4	0.78	156	124	0	6	0	36192000	2876800	0.00435188
61.4	0.57	114	188	0	6	0	34998000	5771600	0.00859022
185	0.455	91	375	0	6	0	84175000	34687500	0.0190658
131	0.59	118	200	0	6	0	77290000	13100000	0.00834947
235	0.515	103	272	0	6	0	121025000	31960000	0.0122808
141	0.57	114	292	0	6	0	80370000	20586000	0.0122502
90.1	0.48	96	86	0	6	0	43248000	3874300	0.00479996
99.9	0.685	137	414	0	6	0	68431500	20679300	0.0144483
76.5	0.44	88	140	0	6	0	33660000	5355000	0.0083306
124	0.835	167	343	0	6	0	103540000	21266000	0.0098024
60.8	0.7	140	151	0	6	0	42560000	4590400	0.00570957
142	0.415	83	170	0	6	0	58930000	12070000	0.0101449
183	0.38	76	227	0	6	0	69540000	20770500	0.0142767
86.9	0.635	127	122	0	6	0	55181500	5300900	0.00503381
261	0.325	65	42	0	6	0	84825000	5481000	0.00337799
237	0.405	81	27	0	6	0	95985000	3199500	0.00181088
191	0.595	119	245	0	6	0	113645000	23397500	0.00976583
rad8-HIRAN rad51∆
1000000		200	2000
Total # of cells (x1E+06)	Plating efficiency	Colonies on YNB+UA (/200 cells)	Colonies on FOA+UA (/2E+03 cells)	EMM+U (Ade+)	EMM+U tested	% of Ade+	Total # of colony-forming cells	Total # of Leu+ Ura– Ade– cells	GCR rate
72.1	0.735	147	42	0	6	0	52993500	1514100	0.00164125
45.1	0.69	138	34	0	6	0	3.1119e+07	766700	0.00149287
124	0.75	150	30	0	6	0	93000000	1860000	0.00113105
198	0.69	138	231	0	6	0	136620000	22869000	0.00795168
43.6	0.77	154	78	0	6	0	33572000	1700400	0.00288387
63.5	0.665	133	26	0	6	0	42227500	825500	0.00117753
114	0.695	139	28	0	6	0	79230000	1596000	0.00115249
19.9	1.015	203	46	0	6	0	2.01985e+07	457700	0.00143234
35.3	0.58	116	28	0	6	0	20474000	494200	0.00151603
12.2	0.725	145	18	0	6	0	8845000	109800	0.000890321
16.8	0.72	144	17	0	6	0	12096000	142800	0.000826314
27.4	0.74	148	56	0	6	0	20276000	767200	0.00229258
18.4	0.56	112	22	0	6	0	1.0304e+07	202400	0.0013322
8.39	0.745	149	75	0	6	0	6250550	314625	0.00328445
30	0.595	119	47	0	6	0	17850000	705000	0.00240941
67.5	0.65	130	25	0	6	0	43875000	843750	0.00115634
179	0.48	96	51	0	6	0	85920000	4564500	0.00281338
102	0.665	133	23	0	6	0	67830000	1173000	0.00101317
164	0.395	79	16	0	6	0	64780000	1312000	0.00117631
127	0.69	138	42	0	6	0	87630000	2667000	0.00167557
135	0.41	82	14	0	6	0	55350000	945000	0.0010174
157	0.445	89	236	0	6	0	69865000	18526000	0.0127688
173	0.525	105	17	0	6	0	90825000	1470500	0.000932126
131	0.655	131	35	0	6	0	85805000	2292500	0.00148748
180	0.465	93	27	0	6	0	83700000	2430000	0.00160938
121	0.42	84	33	0	6	0	50820000	1996500	0.00220991
172	0.485	97	14	0	6	0	83420000	1204000	0.000843876
146	0.45	90	25	0	6	0	65700000	1825000	0.00157316
160	0.365	73	22	0	6	0	58400000	1760000	0.00171146
184	0.305	61	18	0	6	0	56120000	1656000	0.00168352
141	0.355	71	14	0	6	0	50055000	987000	0.00117099
69	0.32	64	10	0	6	0	22080000	345000	0.00101152
159	0.22	44	40	0	6	0	34980000	3180000	0.00494097
82	0.335	67	21	0	6	0	27470000	861000	0.00188163
169	0.25	50	25	0	6	0	42250000	2112500	0.00280073
69	0.51	102	24	0	6	0	35190000	828000	0.00141695
rad8-ATPase rad51∆
1000000		200	2000
Total # of cells (x1E+06)	Plating efficiency	Colonies on YNB+UA (/200 cells)	Colonies on FOA+UA (/2E+03 cells)	EMM+U (Ade+)	EMM+U tested	% of Ade+	Total # of colony-forming cells	Total # of Leu+ Ura– Ade– cells	GCR rate
779	0.47	94	709	0	6	0	366130000	276155500	0.0308738
351	0.715	143	136	0	6	0	250965000	23868000	0.00450546
478	0.51	102	189	0	6	0	243780000	45171000	0.00843345
533	0.79	158	495	0	6	0	421070000	131917500	0.0133742
531	0.36	72	326	0	6	0	191160000	86553000	0.0198128
535	0.685	137	398	0	6	0	366475000	106465000	0.0125578
466	0.585	117	70	0	6	0	272610000	16310000	0.00290502
485	0.51	102	80	0	6	0	247350000	19400000	0.00376548
481	0.655	131	99	0	6	0	315055000	23809500	0.0035807
265	0.78	156	154	0	6	0	206700000	20405000	0.00472398
191	0.885	177	122	0	6	0	169035000	11651000	0.00342206
203	0.615	123	264	0	6	0	124845000	26796000	0.0100933
417	0.53	106	143	0	6	0	221010000	29815500	0.00630124
323	0.775	155	89	0	6	0	250325000	14373500	0.00281127
285	0.76	152	74	0	6	0	216600000	10545000	0.00243329
411	0.7	140	382	0	6	0	287700000	78501000	0.0120094
643	0.61	122	416	0	6	0	392230000	133744000	0.0145447
574	0.63	126	97	0	6	0	361620000	27839000	0.00361145
328	0.935	187	361	0	6	0	306680000	59204000	0.00864223
553	0.685	137	296	0	6	0	378805000	81844000	0.00948587
269	0.735	147	118	0	6	0	197715000	15871000	0.00390462
516	0.745	149	127	0	6	0	384420000	32766000	0.00395761
733	0.665	133	580	0	6	0	487445000	212570000	0.0181146
569	0.69	138	318	0	6	0	3.9261e+08	90471000	0.010057
419	0.77	154	212	0	6	0	322630000	44414000	0.00627207
549	0.555	111	183	0	6	0	304695000	50233500	0.00745483
548	0.6	120	339	0	6	0	328800000	92886000	0.0123101
287	0.75	150	214	0	6	0	215250000	30709000	0.00665134
203	0.775	155	352	0	6	0	157325000	35728000	0.0104875
488	0.78	156	283	0	6	0	380640000	69052000	0.0080461
612	0.645	129	672	0	6	0	394740000	205632000	0.0216794
196	0.745	149	227	0	6	0	146020000	22246000	0.00724996
68.3	0.595	119	293	0	6	0	40638500	10005950	0.0123498
53.2	0.78	156	139	0	6	0	41496000	3697400	0.00479026
108	0.76	152	83	0	6	0	82080000	4482000	0.00289552
57.7	0.755	151	135	0	6	0	43563500	3894750	0.00478854
99.3	0.85	170	171	0	6	0	84405000	8490150	0.00510184
160	0.71	142	183	0	6	0	113600000	14640000	0.00630205
169	0.84	168	410	0	6	0	141960000	34645000	0.011292
56.4	0.595	119	132	0	6	0	33558000	3722400	0.00596053
86	0.715	143	208	0	6	0	61490000	8944000	0.00735136
82.5	0.765	153	142	0	6	0	63112500	5857500	0.00482947
37.6	0.715	143	124	0	6	0	26884000	2331200	0.00482169
147	0.565	113	304	0	6	0	8.3055e+07	22344000	0.0127988
165	0.55	110	125	0	6	0	90750000	10312500	0.00568819
55.4	0.905	181	67	0	6	0	50137000	1855900	0.00209374
68	0.87	174	41	0	6	0	59160000	1394000	0.00136217
224	0.505	101	134	0	6	0	113120000	15008000	0.00647728
213	0.545	109	113	0	6	0	1.16085e+08	12034500	0.00513587
65.9	0.63	126	40	0	6	0	4.1517e+07	1.318e+06	0.00184317
187	0.615	123	152	0	6	0	115005000	14212000	0.00605491
142	0.51	102	180	0	6	0	72420000	12780000	0.00870756
86.7	0.645	129	46	0	6	0	55921500	1994100	0.00200607
84.4	0.655	131	486	0	6	0	55282000	20509200	0.0177474
48.5	0.825	165	148	0	6	0	40012500	3589000	0.00483256
255	0.365	73	403	0	6	0	93075000	51382500	0.0249282
115	0.485	97	301	0	6	0	55775000	17307500	0.0150089
120	0.555	111	320	0	6	0	6.66e+07	19200000	0.01385
50.2	0.43	86	74	0	6	0	21586000	1857400	0.00486668
217	0.555	111	47	0	6	0	1.20435e+08	5099500	0.00222484
53.8	0.475	95	205	0	6	0	25555000	5514500	0.0112763
50.3	0.385	77	274	0	6	0	19365500	6891100	0.0183088
61.8	0.46	92	93	0	6	0	28428000	2873700	0.00553489
95.7	0.315	63	129	0	6	0	30145500	6172650	0.0106161
51.3	0.535	107	136	0	6	0	27445500	3488400	0.00686193
rad8-RING rad51∆
1000000		200	2000
Total # of cells (x1E+06)	Plating efficiency	Colonies on YNB+UA (/200 cells)	Colonies on FOA+UA (/2E+03 cells)	EMM+U (Ade+)	EMM+U tested	% of Ade+	Total # of colony-forming cells	Total # of Leu+ Ura– Ade– cells	GCR rate
134	0.785	157	27	0	6	0	105190000	1809000	0.000974607
54.5	0.715	143	34	0	6	0	38967500	926500	0.00141906
33.1	0.9	180	20	0	6	0	29790000	331000	0.00072186
105	0.765	153	101	0	6	0	80325000	5302500	0.00345909
59.5	0.56	112	9	0	6	0	3.332e+07	267750	0.000531715
118	0.62	124	27	0	6	0	73160000	1593000	0.00124595
150	0.635	127	135	0	6	0	95250000	10125000	0.00532751
148	0.66	132	0	0	0	n.d.	97680000	74000	5.64174e-05
123	0.535	107	34	0	6	0	6.5805e+07	2091000	0.00178127
144	0.67	134	26	0	6	0	96480000	1872000	0.00109676
159	0.73	146	23	0	6	0	116070000	1828500	0.000892049
132	0.55	110	0	0	0	n.d.	72600000	66000	6.84603e-05
152	0.555	111	29	0	6	0	84360000	2204000	0.00145882
77.6	0.545	109	9	0	6	0	42292000	349200	0.000533978
144	0.54	108	6	0	6	0	77760000	432000	0.000352869
43.8	0.56	112	20	0	6	0	2.4528e+07	438000	0.00113291
83.8	0.44	88	6	0	6	0	36872000	251400	0.000453642
32	0.735	147	40	0	6	0	23520000	640000	0.00167306
55.3	0.515	103	17	0	6	0	28479500	470050	0.00104095
46.6	0.74	148	30	0	6	0	34484000	699000	0.00123743
32.2	0.66	132	15	0	6	0	2.1252e+07	241500	0.00075874
43.4	0.48	96	58	0	6	0	20832000	1258600	0.00352033
35.7	0.44	88	25	0	6	0	15708000	446250	0.00179954
41.4	0.54	108	0	0	0	n.d.	22356000	20700	7.8607e-05
41.9	0.335	67	7	0	6	0	14036500	146650	0.000729497
34.1	0.48	96	16	0	6	0	16368000	272800	0.00110102
35.6	0.67	134	24	0	6	0	23852000	427200	0.00113868
54.6	0.495	99	12	0	6	0	27027000	327600	0.000788181
51.2	0.62	124	28	0	6	0	31744000	716800	0.00137567
26.2	0.34	68	40	0	6	0	8908000	524000	0.00367664
29.2	0.23	46	9	0	6	0	6716000	131400	0.00137997
61.1	0.355	71	20	0	6	0	21690500	611000	0.00173854
32.1	0.355	71	15	0	6	0	11395500	240750	0.001411
60.6	0.37	74	8	0	6	0	22422000	242400	0.000721592
48.9	0.28	56	41	0	6	0	1.3692e+07	1002450	0.00434259
32.2	0.34	68	12	0	6	0	1.0948e+07	193200	0.00120182
25.3	0.23	46	0	0	0	n.d.	5819000	12650	0.000195003
For the samples having no colony formed on FOA+UA plates, GCR rates were calculated as if one Ade– colony was formed on FOA+UA plates. n.d., not determined.

## Sheet: Table D
Table D in S1 File. Numeric source data underlying the graph shown in Fig 3B
		p value
		vs wild-type	vs rad51∆	vs ubc4-P61S rad51∆
wild-type		–	–	–
mms2∆		0.0045	–	–
ubc13∆		0.3354	–	–
ubc4-P61S		0.0009	–	–
rad51∆		< 0.0001	–	–
mms2∆ rad51∆		< 0.0001	< 0.0001	–
ubc13∆ rad51∆		< 0.0001	0.7365	–
ubc4-P61S rad51∆		< 0.0001	< 0.0001	–
rad8-RING rad51∆		< 0.0001	–	–
rad8-RING ubc4-P61S rad51∆		< 0.0001	–	0.7733
wild-type
1000000		200	200000
Total # of cells (x1E+06)	Plating efficiency	Colonies on YNB+UA (/200 cells)	Colonies on FOA+UA (/2E+05 cells)	EMM+U (Ade+)	EMM+U tested	% of Ade+	Total # of colony-forming cells	Total # of Leu+ Ura– Ade– cells	GCR rate
95.8	0.77	154	61	0	6	0	73766000	29219	3.24062e-05
179	0.55	110	209	0	6	0	9.845e+07	187055	0.000129771
138	0.75	150	3248	0	6	0	103500000	2241120	0.00120757
111	0.57	114	61	0	6	0	6.327e+07	33855	4.31061e-05
259	0.61	122	51	0	6	0	157990000	66045	3.14784e-05
120	0.68	136	1280	0	6	0	81600000	768000	0.000570208
151	0.695	139	102	0	6	0	104945000	77010	5.44371e-05
123	0.58	116	66	1	7	0.142857	71340000	34791.4	3.91761e-05
161	0.69	138	49	1	6	0.166667	1.1109e+08	32870.8	2.39103e-05
161	0.76	152	180	0	6	0	122360000	144900	8.27764e-05
119	0.56	112	73	0	6	0	6.664e+07	43435	5.11776e-05
140	0.8	160	1080	0	6	0	112000000	756000	0.000409464
72.5	0.64	128	114	0	6	0	46400000	41325	7.02871e-05
98.2	0.68	136	94	0	6	0	6.6776e+07	46154	5.39372e-05
28	0.83	166	94	0	6	0	23240000	13160	5.05656e-05
59.9	0.505	101	71	0	6	0	30249500	21264.5	5.95044e-05
35.1	0.51	102	26	0	6	0	17901000	4563	2.58654e-05
42.4	0.605	121	526	0	6	0	25652000	111512	0.000311324
31.2	0.63	126	25	2	6	0.333333	19656000	2600	1.44556e-05
25.8	0.915	183	163	0	6	0	23607000	21027	7.54883e-05
23.8	0.715	143	55	0	6	0	17017000	6545	3.73044e-05
42.2	0.605	121	43	1	6	0.166667	25531000	7560.83	2.8223e-05
24.2	0.63	126	63	0	6	0	15246000	7623	4.76038e-05
17	0.63	126	118	1	6	0.166667	10710000	8358.33	7.34844e-05
30.4	0.66	132	27	0	6	0	20064000	4104	2.10403e-05
33.2	0.59	118	63	0	6	0	19588000	10458	4.89574e-05
mms2∆
1000000		200	200000
Total # of cells (x1E+06)	Plating efficiency	Colonies on YNB+UA (/200 cells)	Colonies on FOA+UA (/2E+05 cells)	EMM+U (Ade+)	EMM+U tested	% of Ade+	Total # of colony-forming cells	Total # of Leu+ Ura– Ade– cells	GCR rate
24.1	0.665	133	34	0	6	0	16026500	4097	2.63017e-05
25.1	0.905	181	44	0	6	0	22715500	5522	2.40798e-05
27.1	0.76	152	186	0	6	0	20596000	25203	0.000101699
20.6	0.81	162	29	2	6	0.333333	1.6686e+07	1991.33	1.35325e-05
24.6	0.79	158	26	0	6	0	19434000	3198	1.74895e-05
20.1	0.795	159	53	1	6	0.166667	15979500	4438.75	2.82864e-05
24.6	0.865	173	72	0	6	0	21279000	8856	3.89185e-05
28.2	0.745	149	30	0	6	0	21009000	4230	2.06301e-05
38.3	0.57	114	76	0	6	0	2.1831e+07	14554	5.88544e-05
59.8	0.59	118	26	0	6	0	35282000	7774	2.09284e-05
42.6	0.65	130	70	0	6	0	27690000	14910	4.74068e-05
34.3	0.72	144	112	0	6	0	24696000	19208	6.65731e-05
40.4	0.73	146	52	0	6	0	29492000	10504	3.26428e-05
34.5	0.72	144	54	0	6	0	24840000	9315	3.48578e-05
43.1	0.62	124	24	0	6	0	26722000	5172	1.93302e-05
28.1	0.77	154	36	0	6	0	21637000	5058	2.34126e-05
ubc13∆
1000000		200	200000
Total # of cells (x1E+06)	Plating efficiency	Colonies on YNB+UA (/200 cells)	Colonies on FOA+UA (/2E+05 cells)	EMM+U (Ade+)	EMM+U tested	% of Ade+	Total # of colony-forming cells	Total # of Leu+ Ura– Ade– cells	GCR rate
425	0.77	154	145	0	6	0	327250000	308125	6.15482e-05
129	0.775	155	192	0	6	0	99975000	123840	8.7849e-05
256	0.77	154	192	0	6	0	197120000	245760	8.31169e-05
264	0.62	124	79	0	6	0	163680000	104280	4.59148e-05
267	0.535	107	93	0	6	0	142845000	124155	6.1626e-05
109	0.9	180	51	1	6	0.166667	98100000	23162.5	1.98018e-05
175	0.69	138	131	0	6	0	1.2075e+08	114625	6.78089e-05
132	0.61	122	205	0	6	0	80520000	135300	0.000118197
219	0.68	136	184	0	6	0	148920000	201480	9.17949e-05
339	0.59	118	103	2	6	0.333333	200010000	116390	4.15086e-05
118	0.53	106	113	0	6	0	62540000	66670	8.02e-05
97.2	0.695	139	75	1	6	0.166667	67554000	30375	3.66361e-05
67.7	0.89	178	117	0	6	0	60253000	39604.5	5.21001e-05
78.2	0.605	121	141	0	6	0	47311000	55131	8.93275e-05
87.4	0.82	164	119	0	6	0	71668000	52003	5.59483e-05
44.7	0.765	153	122	1	6	0.166667	34195500	22722.5	5.58437e-05
ubc4-P61S
1000000		200	200000
Total # of cells (x1E+06)	Plating efficiency	Colonies on YNB+UA (/200 cells)	Colonies on FOA+UA (/2E+05 cells)	EMM+U (Ade+)	EMM+U tested	% of Ade+	Total # of colony-forming cells	Total # of Leu+ Ura– Ade– cells	GCR rate
24.7	1.125	225	183	0	6	0	27787500	22600.5	6.83926e-05
20.6	0.85	170	504	0	6	0	17510000	51912	0.000228635
11.6	0.59	118	135	0	6	0	6844000	7830	0.000108573
8.27	0.42	84	155	0	6	0	3473400	6409.25	0.000179434
12.4	0.755	151	99	0	6	0	9362000	6138	6.40954e-05
15.5	0.685	137	65	0	6	0	10617500	5037.5	4.75426e-05
29.5	0.93	186	236	0	6	0	27435000	34810	0.000101919
26.2	0.93	186	189	0	6	0	24366000	24759	8.46101e-05
16.1	0.665	133	380	0	6	0	1.07065e+07	30590	0.000232623
24.6	0.725	145	572	0	6	0	17835000	70356	0.000295221
21.5	0.81	162	2136	0	6	0	17415000	229620	0.000884281
18.3	0.6	120	556	0	6	0	10980000	50874	0.000358041
9.8	0.71	142	67	0	6	0	6958000	3283	4.99729e-05
15.1	0.615	123	300	0	6	0	9286500	22650	0.000205047
17	0.545	109	54	0	6	0	9265000	4590	5.02328e-05
13.4	0.615	123	71	0	6	0	8241000	4757	5.82635e-05
19.4	0.505	101	104	0	6	0	9797000	10088	9.48207e-05
30.4	0.575	115	299	0	6	0	17480000	45448	0.000203213
20.6	0.555	111	273	0	6	0	1.1433e+07	28119	0.000202033
14.4	0.49	98	204	0	6	0	7056000	14688	0.00018358
22	0.605	121	346	0	6	0	13310000	38060	0.000227583
11	0.51	102	157	0	6	0	5610000	8635	0.00014437
14.3	0.575	115	210	0	6	0	8.2225e+06	15015	0.000160644
11.8	0.615	123	193	0	6	0	7257000	11387	0.000142467
rad51∆
1000000		200	2000
Total # of cells (x1E+06)	Plating efficiency	Colonies on YNB+UA (/200 cells)	Colonies on FOA+UA (/2E+03 cells)	EMM+U (Ade+)	EMM+U tested	% of Ade+	Total # of colony-forming cells	Total # of Leu+ Ura– Ade– cells	GCR rate
77.4	0.63	126	230	0	6	0	48762000	8901000	0.00922869
44.9	0.79	158	93	0	6	0	35471000	2087850	0.00329996
26.8	0.61	122	179	0	6	0	16348000	2398600	0.0081412
49	0.625	125	101	0	6	0	30625000	2474500	0.00447306
11.3	0.745	149	78	0	6	0	8418500	440700	0.00331947
87.1	0.605	121	246	0	6	0	52695500	10713300	0.0101506
78.3	0.53	106	188	0	6	0	41499000	7360200	0.00908407
29.7	0.63	126	233	0	6	0	18711000	3460050	0.00998924
111	0.475	95	42	0	6	0	52725000	2331000	0.00245834
53.1	0.785	157	238	0	6	0	41683500	6318900	0.00784669
111	0.385	77	89	0	6	0	42735000	4939500	0.00608696
82	0.695	139	316	0	6	0	5.699e+07	12956000	0.0112073
73.6	0.715	143	64	0	6	0	52624000	2355200	0.00248672
92.3	0.55	110	277	0	6	0	5.0765e+07	12783550	0.0124252
46.4	0.78	156	124	0	6	0	36192000	2876800	0.00435188
61.4	0.57	114	188	0	6	0	34998000	5771600	0.00859022
185	0.455	91	375	0	6	0	84175000	34687500	0.0190658
131	0.59	118	200	0	6	0	77290000	13100000	0.00834947
235	0.515	103	272	0	6	0	121025000	31960000	0.0122808
141	0.57	114	292	0	6	0	80370000	20586000	0.0122502
90.1	0.48	96	86	0	6	0	43248000	3874300	0.00479996
99.9	0.685	137	414	0	6	0	68431500	20679300	0.0144483
76.5	0.44	88	140	0	6	0	33660000	5355000	0.0083306
124	0.835	167	343	0	6	0	103540000	21266000	0.0098024
60.8	0.7	140	151	0	6	0	42560000	4590400	0.00570957
142	0.415	83	170	0	6	0	58930000	12070000	0.0101449
183	0.38	76	227	0	6	0	69540000	20770500	0.0142767
86.9	0.635	127	122	0	6	0	55181500	5300900	0.00503381
261	0.325	65	42	0	6	0	84825000	5481000	0.00337799
237	0.405	81	27	0	6	0	95985000	3199500	0.00181088
191	0.595	119	245	0	6	0	113645000	23397500	0.00976583
mms2∆ rad51∆
1000000		200	2000
Total # of cells (x1E+06)	Plating efficiency	Colonies on YNB+UA (/200 cells)	Colonies on FOA+UA (/2E+03 cells)	EMM+U (Ade+)	EMM+U tested	% of Ade+	Total # of colony-forming cells	Total # of Leu+ Ura– Ade– cells	GCR rate
17	0.43	86	9	0	6	0	7310000	76500	0.000776842
20.2	0.28	56	9	0	6	0	5.656e+06	90900	0.00117342
17.7	0.415	83	221	0	6	0	7345500	1955850	0.0150011
7.72	0.29	58	19	0	6	0	2238800	73340	0.00244169
8.83	0.485	97	24	0	6	0	4282550	105960	0.00178047
10.4	0.445	89	26	0	6	0	4628000	135200	0.00205506
9.61	0.485	97	14	0	6	0	4660850	67270	0.00108487
8.04	0.775	155	34	0	6	0	6.231e+06	136680	0.00154154
13	0.53	106	50	0	6	0	6890000	325000	0.00306931
16.5	0.61	122	60	0	6	0	10065000	495000	0.00308845
14.1	0.615	123	353	0	6	0	8671500	2488650	0.0158811
13.8	0.63	126	33	0	6	0	8694000	227700	0.0017578
6.56	0.88	176	24	0	6	0	5772800	78720	0.00100946
6.15	0.515	103	65	0	6	0	3167250	199875	0.00428475
7.76	0.63	126	154	0	6	0	4888800	597520	0.00755713
11.3	0.375	75	30	0	6	0	4237500	169500	0.00275638
13.7	0.605	121	27	0	6	0	8288500	184950	0.00152561
3.74	0.41	82	28	0	6	0	1533400	52360	0.00263106
6.56	0.52	104	26	0	6	0	3411200	85280	0.00183648
10.3	0.695	139	49	0	6	0	7.1585e+06	252350	0.00234468
6.93	0.77	154	55	0	6	0	5336100	190575	0.00243524
6.61	0.805	161	53	0	6	0	5321050	175165	0.00226173
13.5	0.66	132	59	0	6	0	8910000	398250	0.00285851
33.6	0.68	136	51	0	6	0	22848000	856800	0.00225211
66.7	0.765	153	40	0	6	0	51025500	1334000	0.00151649
49.3	0.565	113	109	0	6	0	2.78545e+07	2686850	0.00530768
36.1	0.405	81	22	0	6	0	1.46205e+07	397100	0.00173742
18.3	0.57	114	55	0	6	0	10431000	503250	0.0030256
30.5	0.63	126	58	0	6	0	19215000	884500	0.0027575
43.6	0.6	120	87	0	6	0	26160000	1896600	0.00409405
25.7	0.535	107	35	0	6	0	13749500	449750	0.00207064
ubc13∆ rad51∆
1000000		200	2000
Total # of cells (x1E+06)	Plating efficiency	Colonies on YNB+UA (/200 cells)	Colonies on FOA+UA (/2E+03 cells)	EMM+U (Ade+)	EMM+U tested	% of Ade+	Total # of colony-forming cells	Total # of Leu+ Ura– Ade– cells	GCR rate
24.8	0.505	101	115	0	6	0	12524000	1426000	0.00657077
12.7	0.615	123	132	0	6	0	7810500	838200	0.00645636
11.9	0.71	142	85	0	6	0	8449000	505750	0.00375237
9.89	0.79	158	215	0	6	0	7813100	1063175	0.00803387
4.91	0.725	145	222	0	6	0	3559750	545010	0.00953838
8.39	0.595	119	119	0	6	0	4992050	499205	0.00627544
8.85	0.68	136	192	0	6	0	6018000	849600	0.00848424
16.9	0.58	116	95	0	6	0	9802000	802750	0.00494408
12.2	0.6	120	244	0	6	0	7320000	1488400	0.0116956
21.1	0.72	144	351	0	6	0	15192000	3703050	0.0131028
15.5	0.56	112	362	0	6	0	8680000	2805500	0.0177284
22	0.51	102	232	0	6	0	11220000	2552000	0.012563
13.8	0.58	116	171	0	6	0	8.004e+06	1179900	0.00863265
329	0.68	136	313	0	6	0	2.2372e+08	51488500	0.010391
413	0.51	102	474	0	6	0	210630000	97881000	0.0201873
313	0.735	147	138	0	6	0	230055000	21597000	0.00447594
237	0.625	125	221	0	6	0	148125000	26188500	0.00832622
368	0.515	103	320	0	6	0	189520000	58880000	0.0139129
244	0.535	107	271	0	6	0	1.3054e+08	33062000	0.0117532
149	0.495	99	61	0	6	0	73755000	4544500	0.00326407
505	0.55	110	452	0	6	0	277750000	114130000	0.01769
298	0.625	125	217	0	6	0	186250000	32333000	0.0080673
303	0.585	117	96	0	6	0	177255000	14544000	0.00401414
128	0.53	106	181	0	6	0	67840000	11584000	0.00848089
111	0.74	148	144	0	6	0	82140000	7992000	0.00495535
196	0.645	129	93	0	6	0	126420000	9114000	0.00363897
347	0.625	125	39	0	6	0	216875000	6766500	0.00160732
ubc4-P61S rad51∆
1000000		200	2000
Total # of cells (x1E+06)	Plating efficiency	Colonies on YNB+UA (/200 cells)	Colonies on FOA+UA (/2E+03 cells)	EMM+U (Ade+)	EMM+U tested	% of Ade+	Total # of colony-forming cells	Total # of Leu+ Ura– Ade– cells	GCR rate
9.6	0.69	138	4	0	4	0	6.624e+06	19200	0.00024811
13.4	0.7	140	10	0	6	0	9380000	67000	0.000537111
10.3	0.42	84	5	0	5	0	4326000	25750	0.000493559
7.2	0.63	126	12	0	6	0	4536000	43200	0.000748214
10.4	0.51	102	2	0	2	0	5304000	10400	0.000179917
6.13	0.55	110	23	0	6	0	3.3715e+06	70495	0.00156448
11.7	0.69	138	24	0	6	0	8.073e+06	140400	0.00121918
4.5	0.375	75	14	0	6	0	1687500	31500	0.00151514
1000000		200	20000
Total # of cells (x1E+06)	Plating efficiency	Colonies on YNB+UA (/200 cells)	Colonies on FOA+UA (/2E+04 cells)	EMM+U (Ade+)	EMM+U tested	% of Ade+	Total # of colony-forming cells	Total # of Leu+ Ura– Ade– cells	GCR rate
10.2	0.375	75	72	0	6	0	3825000	36720	0.000766877
8.56	0.505	101	119	0	6	0	4322800	50932	0.000910364
10.1	0.305	61	102	0	6	0	3080500	51510	0.00129053
13.2	0.445	89	200	0	6	0	5874000	132000	0.00158432
7.87	0.42	84	405	0	6	0	3305400	159368	0.00334104
5.05	0.305	61	256	0	6	0	1540250	64640	0.00316686
14.1	0.445	89	63	0	6	0	6274500	44415	0.00055455
4.93	0.375	75	90	0	6	0	1848750	22185	0.0010111
rad8-RING rad51∆
1000000		200	2000
Total # of cells (x1E+06)	Plating efficiency	Colonies on YNB+UA (/200 cells)	Colonies on FOA+UA (/2E+03 cells)	EMM+U (Ade+)	EMM+U tested	% of Ade+	Total # of colony-forming cells	Total # of Leu+ Ura– Ade– cells	GCR rate
134	0.785	157	27	0	6	0	105190000	1809000	0.000974607
54.5	0.715	143	34	0	6	0	38967500	926500	0.00141906
33.1	0.9	180	20	0	6	0	29790000	331000	0.00072186
105	0.765	153	101	0	6	0	80325000	5302500	0.00345909
59.5	0.56	112	9	0	6	0	3.332e+07	267750	0.000531715
118	0.62	124	27	0	6	0	73160000	1593000	0.00124595
150	0.635	127	135	0	6	0	95250000	10125000	0.00532751
148	0.66	132	0	0	0	n.d.	97680000	74000	5.64174e-05
123	0.535	107	34	0	6	0	6.5805e+07	2091000	0.00178127
144	0.67	134	26	0	6	0	96480000	1872000	0.00109676
159	0.73	146	23	0	6	0	116070000	1828500	0.000892049
132	0.55	110	0	0	0	n.d.	72600000	66000	6.84603e-05
152	0.555	111	29	0	6	0	84360000	2204000	0.00145882
77.6	0.545	109	9	0	6	0	42292000	349200	0.000533978
144	0.54	108	6	0	6	0	77760000	432000	0.000352869
43.8	0.56	112	20	0	6	0	2.4528e+07	438000	0.00113291
83.8	0.44	88	6	0	6	0	36872000	251400	0.000453642
32	0.735	147	40	0	6	0	23520000	640000	0.00167306
55.3	0.515	103	17	0	6	0	28479500	470050	0.00104095
46.6	0.74	148	30	0	6	0	34484000	699000	0.00123743
32.2	0.66	132	15	0	6	0	2.1252e+07	241500	0.00075874
43.4	0.48	96	58	0	6	0	20832000	1258600	0.00352033
35.7	0.44	88	25	0	6	0	15708000	446250	0.00179954
41.4	0.54	108	0	0	0	n.d.	22356000	20700	7.8607e-05
41.9	0.335	67	7	0	6	0	14036500	146650	0.000729497
34.1	0.48	96	16	0	6	0	16368000	272800	0.00110102
35.6	0.67	134	24	0	6	0	23852000	427200	0.00113868
54.6	0.495	99	12	0	6	0	27027000	327600	0.000788181
51.2	0.62	124	28	0	6	0	31744000	716800	0.00137567
26.2	0.34	68	40	0	6	0	8908000	524000	0.00367664
29.2	0.23	46	9	0	6	0	6716000	131400	0.00137997
61.1	0.355	71	20	0	6	0	21690500	611000	0.00173854
32.1	0.355	71	15	0	6	0	11395500	240750	0.001411
60.6	0.37	74	8	0	6	0	22422000	242400	0.000721592
48.9	0.28	56	41	0	6	0	1.3692e+07	1002450	0.00434259
32.2	0.34	68	12	0	6	0	1.0948e+07	193200	0.00120182
25.3	0.23	46	0	0	0	n.d.	5819000	12650	0.000195003
For the samples having no colony formed on FOA+UA plates, GCR rates were calculated as if one Ade– colony was formed on FOA+UA plates. n.d., not determined.
rad8-RING ubc4-P61S rad51∆
1000000		200	20000
Total # of cells (x1E+06)	Plating efficiency	Colonies on YNB+UA (/200 cells)	Colonies on FOA+UA (/2E+04 cells)	EMM+U (Ade+)	EMM+U tested	% of Ade+	Total # of colony-forming cells	Total # of Leu+ Ura– Ade– cells	GCR rate
17.8	0.52	104	110	0	6	0	9256000	97900	0.000766825
11.4	0.435	87	122	0	6	0	4959000	69540	0.00105064
13.1	0.295	59	33	0	6	0	3864500	21615	0.000472609
14.8	0.405	81	56	0	6	0	5994000	41440	0.000545457
8.17	0.52	104	267	0	6	0	4248400	109070	0.00184244
20.8	0.535	107	71	0	6	0	11128000	73840	0.000494257
9.99	0.3	60	126	0	6	0	2997000	62937	0.00158883
8.75	0.595	119	214	0	6	0	5206250	93625	0.00130931
13	0.34	68	20	0	6	0	4420000	13000	0.000263004
12.9	0.26	52	79	0	6	0	3354000	50955	0.0011738
6.92	0.435	87	152	0	6	0	3010200	52592	0.00134561
16.6	0.49	98	52	0	6	0	8.134e+06	43160	0.000416901
9.3	0.53	106	205	0	6	0	4929000	95325	0.00140567
9.86	0.565	113	220	0	6	0	5.5709e+06	108460	0.00139793
34.8	0.605	121	43	0	6	0	21054000	74820	0.000264366
16	0.525	105	175	0	6	0	8400000	140000	0.00116868

## Sheet: Table E
Table E in S1 File. Numeric source data underlying the graph shown in Fig 3C
		p value
		vs wild-type	vs rad51∆	vs pcn1-K107R rad51∆
wild-type		–	–	–
pcn1-K164R		0.0102	–	–
pcn1-K107R		0.0004	–	–
rad51∆		< 0.0001	–	–
pcn1-K164R rad51∆		< 0.0001	0.1052	–
pcn1-K107R rad51∆		< 0.0001	< 0.0001	–
rad8-RING rad51∆		< 0.0001	–	–
rad8-RING pcn1-K107R rad51∆		< 0.0001	–	0.9709
wild-type
1000000		200	200000
Total # of cells (x1E+06)	Plating efficiency	Colonies on YNB+UA (/200 cells)	Colonies on FOA+UA (/2E+05 cells)	EMM+U (Ade+)	EMM+U tested	% of Ade+	Total # of colony-forming cells	Total # of Leu+ Ura– Ade– cells	GCR rate
95.8	0.77	154	61	0	6	0	73766000	29219	3.24062e-05
179	0.55	110	209	0	6	0	9.845e+07	187055	0.000129771
138	0.75	150	3248	0	6	0	103500000	2241120	0.00120757
111	0.57	114	61	0	6	0	6.327e+07	33855	4.31061e-05
259	0.61	122	51	0	6	0	157990000	66045	3.14784e-05
120	0.68	136	1280	0	6	0	81600000	768000	0.000570208
151	0.695	139	102	0	6	0	104945000	77010	5.44371e-05
123	0.58	116	66	1	7	0.142857	71340000	34791.4	3.91761e-05
161	0.69	138	49	1	6	0.166667	1.1109e+08	32870.8	2.39103e-05
161	0.76	152	180	0	6	0	122360000	144900	8.27764e-05
119	0.56	112	73	0	6	0	6.664e+07	43435	5.11776e-05
140	0.8	160	1080	0	6	0	112000000	756000	0.000409464
72.5	0.64	128	114	0	6	0	46400000	41325	7.02871e-05
98.2	0.68	136	94	0	6	0	6.6776e+07	46154	5.39372e-05
28	0.83	166	94	0	6	0	23240000	13160	5.05656e-05
59.9	0.505	101	71	0	6	0	30249500	21264.5	5.95044e-05
35.1	0.51	102	26	0	6	0	17901000	4563	2.58654e-05
42.4	0.605	121	526	0	6	0	25652000	111512	0.000311324
31.2	0.63	126	25	2	6	0.333333	19656000	2600	1.44556e-05
25.8	0.915	183	163	0	6	0	23607000	21027	7.54883e-05
23.8	0.715	143	55	0	6	0	17017000	6545	3.73044e-05
42.2	0.605	121	43	1	6	0.166667	25531000	7560.83	2.8223e-05
24.2	0.63	126	63	0	6	0	15246000	7623	4.76038e-05
17	0.63	126	118	1	6	0.166667	10710000	8358.33	7.34844e-05
30.4	0.66	132	27	0	6	0	20064000	4104	2.10403e-05
33.2	0.59	118	63	0	6	0	19588000	10458	4.89574e-05
pcn1-K164R
1000000		200	200000
Total # of cells (x1E+06)	Plating efficiency	Colonies on YNB+UA (/200 cells)	Colonies on FOA+UA (/2E+05 cells)	EMM+U (Ade+)	EMM+U tested	% of Ade+	Total # of colony-forming cells	Total # of Leu+ Ura– Ade– cells	GCR rate
182	0.98	196	193	0	6	0	178360000	175630	6.76375e-05
120	0.81	162	100	0	6	0	97200000	60000	4.69235e-05
136	1.055	211	79	0	6	0	143480000	53720	2.87752e-05
143	0.565	113	30	0	6	0	8.0795e+07	21450	2.24514e-05
103	0.98	196	76	1	6	0.166667	100940000	32616.7	2.61323e-05
505	0.835	167	291	0	6	0	421675000	734775	0.000105946
551	0.57	114	132	0	6	0	314070000	363660	7.46235e-05
495	0.9	180	99	0	6	0	445500000	245025	3.66763e-05
420	0.74	148	255	0	6	0	310800000	535500	0.000107498
543	0.765	153	174	0	6	0	415395000	472410	7.16961e-05
544	0.85	170	74	0	6	0	462400000	201280	2.95366e-05
450	0.885	177	59	0	6	0	398250000	132750	2.34884e-05
397	0.92	184	45	0	6	0	365240000	89325	1.78861e-05
220	0.735	147	38	0	6	0	161700000	41800	2.0377e-05
486	0.57	114	37	0	6	0	277020000	89910	2.37218e-05
218	0.8	160	45	0	6	0	174400000	49050	2.18135e-05
202	0.68	136	75	0	6	0	137360000	75750	4.09756e-05
582	0.435	87	84	0	6	0	253170000	244440	6.43982e-05
609	0.71	142	113	0	6	0	432390000	344085	5.15282e-05
481	0.645	129	115	0	6	0	310245000	276575	5.88216e-05
526	0.87	174	92	0	6	0	457620000	241960	3.52973e-05
480	0.795	159	96	0	6	0	381600000	230400	4.04807e-05
441	0.885	177	30	0	6	0	390285000	66150	1.27609e-05
581	1.285	257	57	0	6	0	746585000	165585	1.53158e-05
358	0.78	156	414	0	6	0	279240000	741060	0.000161245
410	0.72	144	56	0	6	0	295200000	114800	2.77752e-05
359	0.77	154	64	0	6	0	276430000	114880	2.968e-05
179	0.8	160	25	0	6	0	143200000	22375	1.31532e-05
395	0.8	160	67	0	6	0	316000000	132325	2.9516e-05
151	0.895	179	45	0	6	0	135145000	33975	2.02448e-05
972	0.72	144	63	0	6	0	699840000	306180	2.86143e-05
172	0.585	117	87	0	6	0	100620000	74820	5.53167e-05
130	0.735	147	58	0	6	0	95550000	37700	3.14329e-05
pcn1-K107R
1000000		200	200000
Total # of cells (x1E+06)	Plating efficiency	Colonies on YNB+UA (/200 cells)	Colonies on FOA+UA (/2E+05 cells)	EMM+U (Ade+)	EMM+U tested	% of Ade+	Total # of colony-forming cells	Total # of Leu+ Ura– Ade– cells	GCR rate
309	0.575	115	33	0	6	0	177675000	50985	2.21697e-05
119	0.885	177	36	0	6	0	105315000	21420	1.72027e-05
199	0.615	123	12	0	6	0	122385000	11940	8.80962e-06
164	0.48	96	10	0	6	0	78720000	8200	9.83079e-06
460	0.485	97	66	0	6	0	223100000	151800	4.7359e-05
369	0.53	106	35	0	6	0	195570000	64575	2.49186e-05
135	0.475	95	36	0	6	0	64125000	24300	3.16173e-05
266	0.535	107	64	0	6	0	142310000	85120	4.39461e-05
35	0.85	170	244	0	6	0	29750000	42700	0.000112894
30.6	0.705	141	95	0	6	0	21573000	14535	5.94893e-05
30.1	0.515	103	16	0	6	0	15501500	2408	1.71553e-05
26.2	0.515	103	18	0	6	0	13493000	2358	1.93555e-05
28.9	0.615	123	16	0	6	0	17773500	2312	1.44466e-05
22.8	0.52	104	79	0	6	0	11856000	9006	7.08921e-05
19.4	0.67	134	23	0	6	0	12998000	2231	1.91565e-05
27.4	0.705	141	22	0	6	0	19317000	3014	1.67146e-05
87.2	0.79	158	46	0	6	0	68888000	20056	2.4802e-05
50.2	0.545	109	41	0	6	0	2.7359e+07	10291	3.45569e-05
55.4	0.705	141	53	1	6	0.166667	39057000	12234.2	2.82059e-05
45.2	1.01	202	59	0	6	0	45652000	13334	2.60427e-05
45.3	0.795	159	24	0	6	0	36013500	5436	1.49812e-05
54.2	0.595	119	26	0	6	0	32249000	7046	2.10012e-05
51.6	0.705	141	72	0	6	0	36378000	18576	4.38688e-05
25.5	0.66	132	138	0	6	0	16830000	17595	9.03552e-05
rad51∆
1000000		200	2000
Total # of cells (x1E+06)	Plating efficiency	Colonies on YNB+UA (/200 cells)	Colonies on FOA+UA (/2E+03 cells)	EMM+U (Ade+)	EMM+U tested	% of Ade+	Total # of colony-forming cells	Total # of Leu+ Ura– Ade– cells	GCR rate
77.4	0.63	126	230	0	6	0	48762000	8901000	0.00922869
44.9	0.79	158	93	0	6	0	35471000	2087850	0.00329996
26.8	0.61	122	179	0	6	0	16348000	2398600	0.0081412
49	0.625	125	101	0	6	0	30625000	2474500	0.00447306
11.3	0.745	149	78	0	6	0	8418500	440700	0.00331947
87.1	0.605	121	246	0	6	0	52695500	10713300	0.0101506
78.3	0.53	106	188	0	6	0	41499000	7360200	0.00908407
29.7	0.63	126	233	0	6	0	18711000	3460050	0.00998924
111	0.475	95	42	0	6	0	52725000	2331000	0.00245834
53.1	0.785	157	238	0	6	0	41683500	6318900	0.00784669
111	0.385	77	89	0	6	0	42735000	4939500	0.00608696
82	0.695	139	316	0	6	0	5.699e+07	12956000	0.0112073
73.6	0.715	143	64	0	6	0	52624000	2355200	0.00248672
92.3	0.55	110	277	0	6	0	5.0765e+07	12783550	0.0124252
46.4	0.78	156	124	0	6	0	36192000	2876800	0.00435188
61.4	0.57	114	188	0	6	0	34998000	5771600	0.00859022
185	0.455	91	375	0	6	0	84175000	34687500	0.0190658
131	0.59	118	200	0	6	0	77290000	13100000	0.00834947
235	0.515	103	272	0	6	0	121025000	31960000	0.0122808
141	0.57	114	292	0	6	0	80370000	20586000	0.0122502
90.1	0.48	96	86	0	6	0	43248000	3874300	0.00479996
99.9	0.685	137	414	0	6	0	68431500	20679300	0.0144483
76.5	0.44	88	140	0	6	0	33660000	5355000	0.0083306
124	0.835	167	343	0	6	0	103540000	21266000	0.0098024
60.8	0.7	140	151	0	6	0	42560000	4590400	0.00570957
142	0.415	83	170	0	6	0	58930000	12070000	0.0101449
183	0.38	76	227	0	6	0	69540000	20770500	0.0142767
86.9	0.635	127	122	0	6	0	55181500	5300900	0.00503381
261	0.325	65	42	0	6	0	84825000	5481000	0.00337799
237	0.405	81	27	0	6	0	95985000	3199500	0.00181088
191	0.595	119	245	0	6	0	113645000	23397500	0.00976583
pcn1-K164R rad51∆
1000000		200	2000
Total # of cells (x1E+06)	Plating efficiency	Colonies on YNB+UA (/200 cells)	Colonies on FOA+UA (/2E+03 cells)	EMM+U (Ade+)	EMM+U tested	% of Ade+	Total # of colony-forming cells	Total # of Leu+ Ura– Ade– cells	GCR rate
59.2	0.545	109	82	0	6	0	3.2264e+07	2427200	0.00417063
48.2	0.59	118	229	0	6	0	28438000	5518900	0.0101406
8.28	0.595	119	66	0	6	0	4.9266e+06	273240	0.0036634
20.6	0.575	115	150	0	6	0	11845000	1545000	0.0074811
247	0.38	76	437	0	6	0	93860000	53969500	0.0258865
157	0.43	86	313	0	6	0	67510000	24570500	0.0172098
58.2	0.51	102	199	0	6	0	29682000	5790900	0.0101602
55.7	0.54	108	86	0	6	0	3.0078e+07	2395100	0.00441893
260	0.43	86	566	0	6	0	111800000	73580000	0.0290794
83.9	0.515	103	337	0	6	0	43208500	14137150	0.0160366
73.7	0.45	90	204	0	6	0	33165000	7517400	0.0115927
80.9	0.75	150	158	0	6	0	60675000	6391100	0.00544794
69	0.605	121	132	0	6	0	41745000	4554000	0.00577814
187	0.295	59	431	0	6	0	55165000	40298500	0.0334837
113	0.315	63	304	0	6	0	35595000	17176000	0.0233508
203	0.28	56	340	0	6	0	5.684e+07	34510000	0.0280993
54.1	0.59	118	57	0	6	0	31919000	1541850	0.00277098
68.2	0.415	83	49	0	6	0	28303000	1670900	0.00336587
pcn1-K107R rad51∆
1000000		200	2000
Total # of cells (x1E+06)	Plating efficiency	Colonies on YNB+UA (/200 cells)	Colonies on FOA+UA (/2E+03 cells)	EMM+U (Ade+)	EMM+U tested	% of Ade+	Total # of colony-forming cells	Total # of Leu+ Ura– Ade– cells	GCR rate
44.4	0.565	113	22	0	6	0	2.5086e+07	488400	0.00122399
13.7	0.375	75	26	0	6	0	5137500	178100	0.00237822
51.6	0.48	96	54	0	6	0	24768000	1393200	0.00325192
33.3	0.68	136	20	0	6	0	22644000	333000	0.00095491
30.5	0.635	127	35	0	6	0	19367500	533750	0.0017199
16.1	0.565	113	25	0	6	0	9096500	201250	0.00150122
38.7	0.795	159	25	0	6	0	30766500	483750	0.000989287
52.6	0.445	89	23	0	6	0	23407000	604900	0.00159628
81.4	0.515	103	243	0	6	0	41921000	9890100	0.0118427
69.2	0.385	77	19	0	6	0	26642000	657400	0.00151386
94.1	0.485	97	22	0	6	0	45638500	1035100	0.00134186
70.2	0.455	91	33	0	6	0	31941000	1158300	0.00212669
32.9	0.525	105	147	0	6	0	17272500	2418150	0.00776358
49.9	0.545	109	34	0	6	0	2.71955e+07	848300	0.0018748
87.2	0.66	132	36	0	6	0	57552000	1569600	0.00156234
74.6	0.455	91	15	0	6	0	33943000	559500	0.00102471
112	0.335	67	35	0	6	0	37520000	1960000	0.00294262
142	0.575	115	27	0	6	0	81650000	1917000	0.00132474
46.9	0.57	114	22	0	6	0	2.6733e+07	515900	0.00120775
81.6	0.445	89	16	0	6	0	36312000	652800	0.00110357
62.8	0.685	137	33	0	6	0	43018000	1036200	0.001425
66.6	0.665	133	20	0	6	0	44289000	666000	0.000921598
rad8-RING rad51∆
1000000		200	2000
Total # of cells (x1E+06)	Plating efficiency	Colonies on YNB+UA (/200 cells)	Colonies on FOA+UA (/2E+03 cells)	EMM+U (Ade+)	EMM+U tested	% of Ade+	Total # of colony-forming cells	Total # of Leu+ Ura– Ade– cells	GCR rate
134	0.785	157	27	0	6	0	105190000	1809000	0.000974607
54.5	0.715	143	34	0	6	0	38967500	926500	0.00141906
33.1	0.9	180	20	0	6	0	29790000	331000	0.00072186
105	0.765	153	101	0	6	0	80325000	5302500	0.00345909
59.5	0.56	112	9	0	6	0	3.332e+07	267750	0.000531715
118	0.62	124	27	0	6	0	73160000	1593000	0.00124595
150	0.635	127	135	0	6	0	95250000	10125000	0.00532751
148	0.66	132	0	0	0	n.d.	97680000	74000	5.64174e-05
123	0.535	107	34	0	6	0	6.5805e+07	2091000	0.00178127
144	0.67	134	26	0	6	0	96480000	1872000	0.00109676
159	0.73	146	23	0	6	0	116070000	1828500	0.000892049
132	0.55	110	0	0	0	n.d.	72600000	66000	6.84603e-05
152	0.555	111	29	0	6	0	84360000	2204000	0.00145882
77.6	0.545	109	9	0	6	0	42292000	349200	0.000533978
144	0.54	108	6	0	6	0	77760000	432000	0.000352869
43.8	0.56	112	20	0	6	0	2.4528e+07	438000	0.00113291
83.8	0.44	88	6	0	6	0	36872000	251400	0.000453642
32	0.735	147	40	0	6	0	23520000	640000	0.00167306
55.3	0.515	103	17	0	6	0	28479500	470050	0.00104095
46.6	0.74	148	30	0	6	0	34484000	699000	0.00123743
32.2	0.66	132	15	0	6	0	2.1252e+07	241500	0.00075874
43.4	0.48	96	58	0	6	0	20832000	1258600	0.00352033
35.7	0.44	88	25	0	6	0	15708000	446250	0.00179954
41.4	0.54	108	0	0	0	n.d.	22356000	20700	7.8607e-05
41.9	0.335	67	7	0	6	0	14036500	146650	0.000729497
34.1	0.48	96	16	0	6	0	16368000	272800	0.00110102
35.6	0.67	134	24	0	6	0	23852000	427200	0.00113868
54.6	0.495	99	12	0	6	0	27027000	327600	0.000788181
51.2	0.62	124	28	0	6	0	31744000	716800	0.00137567
26.2	0.34	68	40	0	6	0	8908000	524000	0.00367664
29.2	0.23	46	9	0	6	0	6716000	131400	0.00137997
61.1	0.355	71	20	0	6	0	21690500	611000	0.00173854
32.1	0.355	71	15	0	6	0	11395500	240750	0.001411
60.6	0.37	74	8	0	6	0	22422000	242400	0.000721592
48.9	0.28	56	41	0	6	0	1.3692e+07	1002450	0.00434259
32.2	0.34	68	12	0	6	0	1.0948e+07	193200	0.00120182
25.3	0.23	46	0	0	0	n.d.	5819000	12650	0.000195003
For the samples having no colony formed on FOA+UA plates, GCR rates were calculated as if one Ade– colony was formed on FOA+UA plates. n.d., not determined.
rad8-RING pcn1-K107R rad51∆
1000000		200	2000
Total # of cells (x1E+06)	Plating efficiency	Colonies on YNB+UA (/200 cells)	Colonies on FOA+UA (/2E+03 cells)	EMM+U (Ade+)	EMM+U tested	% of Ade+	Total # of colony-forming cells	Total # of Leu+ Ura– Ade– cells	GCR rate
286	0.515	103	30	0	6	0	147290000	4290000	0.00154928
246	0.59	118	26	0	6	0	145140000	3198000	0.00119707
233	0.485	97	19	0	6	0	113005000	2213500	0.00109338
218	0.535	107	24	0	6	0	116630000	2616000	0.00123663
268	0.57	114	30	0	6	0	152760000	4020000	0.0014063
252	0.535	107	30	0	6	0	134820000	3780000	0.00150493
251	0.405	81	20	0	6	0	101655000	2510000	0.00136547
334	0.565	113	39	0	6	0	1.8871e+08	6513000	0.00178272
49.8	0.655	131	35	0	6	0	32619000	871500	0.00160238
33.4	0.71	142	52	0	6	0	23714000	868400	0.00219689
30.1	0.665	133	30	0	6	0	20016500	451500	0.00142741
53.6	0.795	159	45	0	6	0	42612000	1206000	0.00165456
15.5	0.695	139	37	0	6	0	10772500	286750	0.00175087
51.5	0.755	151	51	0	6	0	38882500	1313250	0.00196151
41.5	0.64	128	32	0	6	0	26560000	664000	0.00153253
65.2	0.625	125	31	0	6	0	40750000	1010600	0.00147003

## Sheet: Table F
Table F in S1 File. Numeric source data underlying the graph shown in Fig 4A
		p value
		vs wild-type	vs rad51∆	vs rad52∆ rad51∆
wild-type		–	–	–
rad51∆		< 0.0001	–	–
rad52∆ rad51∆		< 0.0001	< 0.0001	–
pcn1-K107R rad51∆		< 0.0001	–	–
pcn1-K107R rad52∆ rad51∆		< 0.0001	–	0.262
wild-type
1000000		200	200000
Total # of cells (x1E+06)	Plating efficiency	Colonies on YNB+UA (/200 cells)	Colonies on FOA+UA (/2E+05 cells)	EMM+U (Ade+)	EMM+U tested	% of Ade+	Total # of colony-forming cells	Total # of Leu+ Ura– Ade– cells	GCR rate
95.8	0.77	154	61	0	6	0	73766000	29219	3.24062e-05
179	0.55	110	209	0	6	0	9.845e+07	187055	0.000129771
138	0.75	150	3248	0	6	0	103500000	2241120	0.00120757
111	0.57	114	61	0	6	0	6.327e+07	33855	4.31061e-05
259	0.61	122	51	0	6	0	157990000	66045	3.14784e-05
120	0.68	136	1280	0	6	0	81600000	768000	0.000570208
151	0.695	139	102	0	6	0	104945000	77010	5.44371e-05
123	0.58	116	66	1	7	0.142857	71340000	34791.4	3.91761e-05
161	0.69	138	49	1	6	0.166667	1.1109e+08	32870.8	2.39103e-05
161	0.76	152	180	0	6	0	122360000	144900	8.27764e-05
119	0.56	112	73	0	6	0	6.664e+07	43435	5.11776e-05
140	0.8	160	1080	0	6	0	112000000	756000	0.000409464
72.5	0.64	128	114	0	6	0	46400000	41325	7.02871e-05
98.2	0.68	136	94	0	6	0	6.6776e+07	46154	5.39372e-05
28	0.83	166	94	0	6	0	23240000	13160	5.05656e-05
59.9	0.505	101	71	0	6	0	30249500	21264.5	5.95044e-05
35.1	0.51	102	26	0	6	0	17901000	4563	2.58654e-05
42.4	0.605	121	526	0	6	0	25652000	111512	0.000311324
31.2	0.63	126	25	2	6	0.333333	19656000	2600	1.44556e-05
25.8	0.915	183	163	0	6	0	23607000	21027	7.54883e-05
23.8	0.715	143	55	0	6	0	17017000	6545	3.73044e-05
42.2	0.605	121	43	1	6	0.166667	25531000	7560.83	2.8223e-05
24.2	0.63	126	63	0	6	0	15246000	7623	4.76038e-05
17	0.63	126	118	1	6	0.166667	10710000	8358.33	7.34844e-05
30.4	0.66	132	27	0	6	0	20064000	4104	2.10403e-05
33.2	0.59	118	63	0	6	0	19588000	10458	4.89574e-05
rad51∆
1000000		200	2000
Total # of cells (x1E+06)	Plating efficiency	Colonies on YNB+UA (/200 cells)	Colonies on FOA+UA (/2E+03 cells)	EMM+U (Ade+)	EMM+U tested	% of Ade+	Total # of colony-forming cells	Total # of Leu+ Ura– Ade– cells	GCR rate
77.4	0.63	126	230	0	6	0	48762000	8901000	0.00922869
44.9	0.79	158	93	0	6	0	35471000	2087850	0.00329996
26.8	0.61	122	179	0	6	0	16348000	2398600	0.0081412
49	0.625	125	101	0	6	0	30625000	2474500	0.00447306
11.3	0.745	149	78	0	6	0	8418500	440700	0.00331947
87.1	0.605	121	246	0	6	0	52695500	10713300	0.0101506
78.3	0.53	106	188	0	6	0	41499000	7360200	0.00908407
29.7	0.63	126	233	0	6	0	18711000	3460050	0.00998924
111	0.475	95	42	0	6	0	52725000	2331000	0.00245834
53.1	0.785	157	238	0	6	0	41683500	6318900	0.00784669
111	0.385	77	89	0	6	0	42735000	4939500	0.00608696
82	0.695	139	316	0	6	0	5.699e+07	12956000	0.0112073
73.6	0.715	143	64	0	6	0	52624000	2355200	0.00248672
92.3	0.55	110	277	0	6	0	5.0765e+07	12783550	0.0124252
46.4	0.78	156	124	0	6	0	36192000	2876800	0.00435188
61.4	0.57	114	188	0	6	0	34998000	5771600	0.00859022
185	0.455	91	375	0	6	0	84175000	34687500	0.0190658
131	0.59	118	200	0	6	0	77290000	13100000	0.00834947
235	0.515	103	272	0	6	0	121025000	31960000	0.0122808
141	0.57	114	292	0	6	0	80370000	20586000	0.0122502
90.1	0.48	96	86	0	6	0	43248000	3874300	0.00479996
99.9	0.685	137	414	0	6	0	68431500	20679300	0.0144483
76.5	0.44	88	140	0	6	0	33660000	5355000	0.0083306
124	0.835	167	343	0	6	0	103540000	21266000	0.0098024
60.8	0.7	140	151	0	6	0	42560000	4590400	0.00570957
142	0.415	83	170	0	6	0	58930000	12070000	0.0101449
183	0.38	76	227	0	6	0	69540000	20770500	0.0142767
86.9	0.635	127	122	0	6	0	55181500	5300900	0.00503381
261	0.325	65	42	0	6	0	84825000	5481000	0.00337799
237	0.405	81	27	0	6	0	95985000	3199500	0.00181088
191	0.595	119	245	0	6	0	113645000	23397500	0.00976583
rad52∆ rad51∆
1000000		200	4000
Total # of cells (x1E+06)	Plating efficiency	Colonies on YNB+UA (/200 cells)	Colonies on FOA+UA (/4E+03 cells)	EMM+U (Ade+)	EMM+U tested	% of Ade+	Total # of colony-forming cells	Total # of Leu+ Ura– Ade– cells	GCR rate
207	0.9	180	31	0	6	0	186300000	1604250	0.000492475
177	1.02	204	95	0	6	0	180540000	4203750	0.00124033
166	0.99	198	73	0	6	0	164340000	3029500	0.00100546
202	0.86	172	72	0	6	0	173720000	3636000	0.00112659
63.2	1	200	43	0	6	0	63200000	679400	0.000657763
63.8	0.96	192	54	0	6	0	61248000	861300	0.000844188
45.7	0.895	179	48	0	6	0	40901500	548400	0.000834883
81.8	0.95	190	442	0	6	0	77710000	9038900	0.00587445
69.6	0.755	151	50	0	6	0	52548000	870000	0.000993098
17.5	0.805	161	93	0	6	0	14087500	406875	0.00184375
32.4	0.9	180	67	0	6	0	2.916e+07	542700	0.00115988
30.2	0.9	180	103	0	6	0	27180000	777650	0.00173165
23	1.04	208	229	0	6	0	23920000	1316750	0.00319632
15.3	1.005	201	173	0	6	0	1.53765e+07	661725	0.00263882
14.9	1.075	215	93	0	6	0	16017500	346425	0.00139965
14.5	1.135	227	122	0	6	0	16457500	442250	0.00170348
68.7	0.855	171	64	0	6	0	58738500	1099200	0.00110195
140	0.75	150	1740	0	6	0	105000000	60900000	0.0259206
pcn1-K107R rad51∆
1000000		200	2000
Total # of cells (x1E+06)	Plating efficiency	Colonies on YNB+UA (/200 cells)	Colonies on FOA+UA (/2E+03 cells)	EMM+U (Ade+)	EMM+U tested	% of Ade+	Total # of colony-forming cells	Total # of Leu+ Ura– Ade– cells	GCR rate
44.4	0.565	113	22	0	6	0	2.5086e+07	488400	0.00122399
13.7	0.375	75	26	0	6	0	5137500	178100	0.00237822
51.6	0.48	96	54	0	6	0	24768000	1393200	0.00325192
33.3	0.68	136	20	0	6	0	22644000	333000	0.00095491
30.5	0.635	127	35	0	6	0	19367500	533750	0.0017199
16.1	0.565	113	25	0	6	0	9096500	201250	0.00150122
38.7	0.795	159	25	0	6	0	30766500	483750	0.000989287
52.6	0.445	89	23	0	6	0	23407000	604900	0.00159628
81.4	0.515	103	243	0	6	0	41921000	9890100	0.0118427
69.2	0.385	77	19	0	6	0	26642000	657400	0.00151386
94.1	0.485	97	22	0	6	0	45638500	1035100	0.00134186
70.2	0.455	91	33	0	6	0	31941000	1158300	0.00212669
32.9	0.525	105	147	0	6	0	17272500	2418150	0.00776358
49.9	0.545	109	34	0	6	0	2.71955e+07	848300	0.0018748
87.2	0.66	132	36	0	6	0	57552000	1569600	0.00156234
74.6	0.455	91	15	0	6	0	33943000	559500	0.00102471
112	0.335	67	35	0	6	0	37520000	1960000	0.00294262
142	0.575	115	27	0	6	0	81650000	1917000	0.00132474
46.9	0.57	114	22	0	6	0	2.6733e+07	515900	0.00120775
81.6	0.445	89	16	0	6	0	36312000	652800	0.00110357
62.8	0.685	137	33	0	6	0	43018000	1036200	0.001425
66.6	0.665	133	20	0	6	0	44289000	666000	0.000921598
pcn1-K107R rad52∆ rad51∆
1000000		200	2000
Total # of cells (x1E+06)	Plating efficiency	Colonies on YNB+UA (/200 cells)	Colonies on FOA+UA (/2E+03 cells)	EMM+U (Ade+)	EMM+U tested	% of Ade+	Total # of colony-forming cells	Total # of Leu+ Ura– Ade– cells	GCR rate
67.8	0.65	130	20	0	6	0	44070000	678000	0.0009415
83.1	0.74	148	27	0	6	0	61494000	1121850	0.00107255
69.2	0.65	130	16	0	6	0	44980000	553600	0.000765784
65.7	0.94	188	54	0	6	0	61758000	1773900	0.00163021
108	0.55	110	22	0	6	0	5.94e+07	1188000	0.00117059
277	0.905	181	14	0	6	0	250685000	1939000	0.000436056
57.3	0.665	133	12	0	6	0	38104500	343800	0.000584272
201	0.555	111	29	0	6	0	1.11555e+08	2914500	0.00142903
1000000		200	4000
Total # of cells (x1E+06)	Plating efficiency	Colonies on YNB+UA (/200 cells)	Colonies on FOA+UA (/4E+03 cells)	EMM+U (Ade+)	EMM+U tested	% of Ade+	Total # of colony-forming cells	Total # of Leu+ Ura– Ade– cells	GCR rate
71.2	0.73	146	46	0	6	0	51976000	818800	0.000949526
99.7	0.82	164	87	0	6	0	81754000	2168475	0.00148285
53.3	0.855	171	117	0	6	0	45571500	1559025	0.00196079
59	0.98	196	69	0	6	0	57820000	1017750	0.00104279
51.9	1.01	202	43	0	6	0	5.2419e+07	557925	0.000661818
70.9	0.755	151	129	0	6	0	53529500	2286525	0.0023786
31	0.89	178	41	0	6	0	27590000	317750	0.000750849
42.9	0.835	167	300	0	6	0	35821500	3217500	0.00487764
16.9	0.915	183	55	0	6	0	15463500	232375	0.00100677

## Sheet: Table G
Table G in S1 File. Numeric source data underlying the graph shown in Fig 4B
		p value
		vs wild-type	vs rad51∆	vs rad52-R45K rad51∆
wild-type		–	–	–
rad51∆		< 0.0001	–	–
rad52-R45K rad51∆		< 0.0001	< 0.0001	–
rad8∆ rad51∆		< 0.0001	–	–
pcn1-K107R rad51∆		< 0.0001	–	–
rad8∆ rad52-R45K rad51∆		< 0.0001	–	0.4161
pcn1-K107R rad52-R45K rad51∆		< 0.0001	–	0.0714
wild-type
1000000		200	200000
Total # of cells (x1E+06)	Plating efficiency	Colonies on YNB+UA (/200 cells)	Colonies on FOA+UA (/2E+05 cells)	EMM+U (Ade+)	EMM+U tested	% of Ade+	Total # of colony-forming cells	Total # of Leu+ Ura– Ade– cells	GCR rate
95.8	0.77	154	61	0	6	0	73766000	29219	3.24062e-05
179	0.55	110	209	0	6	0	9.845e+07	187055	0.000129771
138	0.75	150	3248	0	6	0	103500000	2241120	0.00120757
111	0.57	114	61	0	6	0	6.327e+07	33855	4.31061e-05
259	0.61	122	51	0	6	0	157990000	66045	3.14784e-05
120	0.68	136	1280	0	6	0	81600000	768000	0.000570208
151	0.695	139	102	0	6	0	104945000	77010	5.44371e-05
123	0.58	116	66	1	7	0.142857	71340000	34791.4	3.91761e-05
161	0.69	138	49	1	6	0.166667	1.1109e+08	32870.8	2.39103e-05
161	0.76	152	180	0	6	0	122360000	144900	8.27764e-05
119	0.56	112	73	0	6	0	6.664e+07	43435	5.11776e-05
140	0.8	160	1080	0	6	0	112000000	756000	0.000409464
72.5	0.64	128	114	0	6	0	46400000	41325	7.02871e-05
98.2	0.68	136	94	0	6	0	6.6776e+07	46154	5.39372e-05
28	0.83	166	94	0	6	0	23240000	13160	5.05656e-05
59.9	0.505	101	71	0	6	0	30249500	21264.5	5.95044e-05
35.1	0.51	102	26	0	6	0	17901000	4563	2.58654e-05
42.4	0.605	121	526	0	6	0	25652000	111512	0.000311324
31.2	0.63	126	25	2	6	0.333333	19656000	2600	1.44556e-05
25.8	0.915	183	163	0	6	0	23607000	21027	7.54883e-05
23.8	0.715	143	55	0	6	0	17017000	6545	3.73044e-05
42.2	0.605	121	43	1	6	0.166667	25531000	7560.83	2.8223e-05
24.2	0.63	126	63	0	6	0	15246000	7623	4.76038e-05
17	0.63	126	118	1	6	0.166667	10710000	8358.33	7.34844e-05
30.4	0.66	132	27	0	6	0	20064000	4104	2.10403e-05
33.2	0.59	118	63	0	6	0	19588000	10458	4.89574e-05
rad51∆
1000000		200	2000
Total # of cells (x1E+06)	Plating efficiency	Colonies on YNB+UA (/200 cells)	Colonies on FOA+UA (/2E+03 cells)	EMM+U (Ade+)	EMM+U tested	% of Ade+	Total # of colony-forming cells	Total # of Leu+ Ura– Ade– cells	GCR rate
77.4	0.63	126	230	0	6	0	48762000	8901000	0.00922869
44.9	0.79	158	93	0	6	0	35471000	2087850	0.00329996
26.8	0.61	122	179	0	6	0	16348000	2398600	0.0081412
49	0.625	125	101	0	6	0	30625000	2474500	0.00447306
11.3	0.745	149	78	0	6	0	8418500	440700	0.00331947
87.1	0.605	121	246	0	6	0	52695500	10713300	0.0101506
78.3	0.53	106	188	0	6	0	41499000	7360200	0.00908407
29.7	0.63	126	233	0	6	0	18711000	3460050	0.00998924
111	0.475	95	42	0	6	0	52725000	2331000	0.00245834
53.1	0.785	157	238	0	6	0	41683500	6318900	0.00784669
111	0.385	77	89	0	6	0	42735000	4939500	0.00608696
82	0.695	139	316	0	6	0	5.699e+07	12956000	0.0112073
73.6	0.715	143	64	0	6	0	52624000	2355200	0.00248672
92.3	0.55	110	277	0	6	0	5.0765e+07	12783550	0.0124252
46.4	0.78	156	124	0	6	0	36192000	2876800	0.00435188
61.4	0.57	114	188	0	6	0	34998000	5771600	0.00859022
185	0.455	91	375	0	6	0	84175000	34687500	0.0190658
131	0.59	118	200	0	6	0	77290000	13100000	0.00834947
235	0.515	103	272	0	6	0	121025000	31960000	0.0122808
141	0.57	114	292	0	6	0	80370000	20586000	0.0122502
90.1	0.48	96	86	0	6	0	43248000	3874300	0.00479996
99.9	0.685	137	414	0	6	0	68431500	20679300	0.0144483
76.5	0.44	88	140	0	6	0	33660000	5355000	0.0083306
124	0.835	167	343	0	6	0	103540000	21266000	0.0098024
60.8	0.7	140	151	0	6	0	42560000	4590400	0.00570957
142	0.415	83	170	0	6	0	58930000	12070000	0.0101449
183	0.38	76	227	0	6	0	69540000	20770500	0.0142767
86.9	0.635	127	122	0	6	0	55181500	5300900	0.00503381
261	0.325	65	42	0	6	0	84825000	5481000	0.00337799
237	0.405	81	27	0	6	0	95985000	3199500	0.00181088
191	0.595	119	245	0	6	0	113645000	23397500	0.00976583
rad52-R45K rad51∆
1000000		200	2000
Total # of cells (x1E+06)	Plating efficiency	Colonies on YNB+UA (/200 cells)	Colonies on FOA+UA (/2E+03 cells)	EMM+U (Ade+)	EMM+U tested	% of Ade+	Total # of colony-forming cells	Total # of Leu+ Ura– Ade– cells	GCR rate
14.2	0.655	131	37	0	6	0	9301000	262700	0.001872
7.98	0.7	140	27	0	6	0	5586000	107730	0.00138565
12.3	0.485	97	49	0	6	0	5965500	301350	0.00330846
15.1	0.655	131	28	0	6	0	9890500	211400	0.00144401
10.9	0.52	104	43	0	6	0	5668000	234350	0.00276795
10.3	0.565	113	32	0	6	0	5.8195e+06	164800	0.0019564
9.53	0.575	115	24	0	6	0	5479750	114360	0.00149108
25.9	0.645	129	17	0	6	0	16705500	220150	0.000887115
16.2	0.775	155	36	0	6	0	12555000	291600	0.00152548
24.8	0.395	79	67	0	6	0	9796000	830800	0.00510592
35.5	0.67	134	42	0	6	0	23785000	745500	0.00190347
40.4	0.385	77	35	0	6	0	15554000	707000	0.00277228
18.6	0.52	104	26	0	6	0	9672000	241800	0.00166905
126	0.44	88	20	0	6	0	55440000	1260000	0.00132415
86.1	0.525	105	16	0	6	0	45202500	688800	0.000931339
60.4	0.465	93	27	0	6	0	28086000	815400	0.00175048
rad8∆ rad51∆
1000000		200	20000
Total # of cells (x1E+06)	Plating efficiency	Colonies on YNB+UA (/200 cells)	Colonies on FOA+UA (/2E+04 cells)	EMM+U (Ade+)	EMM+U tested	% of Ade+	Total # of colony-forming cells	Total # of Leu+ Ura– Ade– cells	GCR rate
11.8	0.655	131	522	0	6	0	7729000	307980	0.00260486
15.1	0.7	140	255	0	6	0	10570000	192525	0.00124084
23.4	0.42	84	269	0	6	0	9828000	314730	0.00208953
26.6	0.655	131	251	0	6	0	17423000	333830	0.00124389
11.9	0.68	136	446	0	6	0	8.092e+06	265370	0.00217164
44.4	0.505	101	490	0	6	0	22422000	1087800	0.00285916
42.6	0.405	81	260	0	6	0	17253000	553800	0.00199713
31.1	0.4	80	441	0	6	0	12440000	685755	0.0033704
24.2	0.45	90	1172	0	6	0	10890000	1418120	0.00751813
29.6	0.52	104	482	0	6	0	15392000	713360	0.00282462
15.9	0.545	109	287	0	6	0	8665500	228165	0.00176686
70.3	0.525	105	1156	0	6	0	36907500	4063340	0.0058789
40.1	0.35	70	518	0	6	0	14035000	1038590	0.00437697
38.7	0.3	60	487	0	6	0	11610000	942345	0.00483784
22.5	0.52	104	293	0	6	0	11700000	329625	0.00183099
27.7	0.25	50	324	0	6	0	6925000	448740	0.00410277
1000000		200	2000
Total # of cells (x1E+06)	Plating efficiency	Colonies on YNB+UA (/200 cells)	Colonies on FOA+UA (/2E+03 cells)	EMM+U (Ade+)	EMM+U tested	% of Ade+	Total # of colony-forming cells	Total # of Leu+ Ura– Ade– cells	GCR rate
24.7	0.67	134	43	0	6	0	1.6549e+07	531050	0.00200347
24.5	0.54	108	503	0	6	0	13230000	6161750	0.0241498
29.5	0.725	145	53	0	6	0	21387500	781750	0.00221132
29.8	0.55	110	79	0	6	0	1.639e+07	1177100	0.0042065
27.5	0.625	125	66	0	6	0	17187500	907500	0.0031565
19.5	0.55	110	84	0	6	0	10725000	819000	0.00460267
30.6	0.74	148	28	0	6	0	22644000	428400	0.00120251
21.2	0.705	141	99	0	6	0	14946000	1049400	0.00414958
24.9	0.72	144	113	0	6	0	17928000	1406850	0.00453322
41.6	0.58	116	36	0	6	0	24128000	748800	0.00188405
26.5	0.385	77	608	0	6	0	10202500	8056000	0.0401929
29.4	0.635	127	104	0	6	0	18669000	1528800	0.00470058
52	0.62	124	40	0	6	0	32240000	1040000	0.0019078
22.6	0.725	145	95	0	6	0	16385000	1073500	0.00386518
61.8	0.64	128	50	0	6	0	39552000	1545000	0.00224043
36.8	0.58	116	38	0	6	0	21344000	699200	0.00199975
28.1	0.4	80	515	0	6	0	11240000	7235750	0.0330108
19	0.695	139	21	0	6	0	13205000	199500	0.00102595
357	0.42	84	511	0	6	0	149940000	91213500	0.026537
138	0.69	138	57	0	6	0	95220000	3933000	0.00221074
114	0.605	121	63	0	6	0	68970000	3591000	0.00280503
121	0.475	95	53	0	6	0	57475000	3206500	0.00303037
115	0.46	92	119	0	6	0	52900000	6842500	0.00665843
58.1	0.305	61	34	0	6	0	17720500	987700	0.00330986
18.4	0.605	121	58	0	6	0	11132000	533600	0.00299151
158	0.415	83	254	0	6	0	65570000	20066000	0.0146601
48	0.73	146	130	0	6	0	35040000	3120000	0.00484615
86.7	0.56	112	217	0	6	0	4.8552e+07	9406950	0.00975877
46.8	0.645	129	48	0	6	0	30186000	1123200	0.00218739
83.9	0.215	43	274	0	6	0	18038500	11494300	0.0316648
149	0.625	125	225	0	6	0	93125000	16762500	0.00872434
19	0.5	100	59	0	6	0	9500000	560500	0.00366724
43.8	0.73	146	86	0	6	0	31974000	1883400	0.00332805
58.4	0.615	123	23	0	6	0	35916000	671600	0.00114522
102	0.52	104	39	2	6	0.333333	53040000	1.326e+06	0.00145082
50	0.7	140	102	0	6	0	35000000	2550000	0.0040244
72.4	0.665	133	64	0	6	0	48146000	2316800	0.00267696
61.3	0.395	79	37	0	6	0	24213500	1134050	0.00275121
59.9	0.375	75	23	0	6	0	22462500	688850	0.00187431
47.4	0.465	93	31	0	6	0	22041000	734700	0.00202671
34.2	0.635	127	106	0	6	0	21717000	1812600	0.00472936
71.9	0.395	79	120	0	6	0	28400500	4314000	0.00807655
33.3	0.525	105	85	0	6	0	17482500	1.41525e+06	0.00467436
22.1	0.535	107	51	0	6	0	11823500	563550	0.00296128
25.1	0.65	130	70	0	6	0	16315000	878500	0.00322736
61.3	0.405	81	41	0	6	0	24826500	1256650	0.0029497
59.9	0.385	77	23	0	6	0	23061500	688850	0.00182563
47.4	0.49	98	32	0	6	0	23226000	758400	0.00198028
34.2	0.68	136	113	0	6	0	23256000	1932300	0.00468539
71.9	0.41	82	121	0	6	0	29479000	4349950	0.00784128
33.3	0.565	113	86	0	6	0	1.88145e+07	1.4319e+06	0.00439058
22.1	0.7	140	52	0	6	0	1.547e+07	574600	0.00230396
25.1	0.76	152	74	0	6	0	19076000	928700	0.00290512
43.5	0.88	176	24	0	6	0	38280000	522000	0.000852581
60.3	0.57	114	30	0	6	0	34371000	904500	0.00157363
25.8	0.58	116	14	0	6	0	1.4964e+07	180600	0.000826923
45.8	0.6	120	89	0	6	0	27480000	2038100	0.00416559
45.1	0.46	92	128	0	6	0	20746000	2886400	0.00761546
34.6	0.7	140	100	0	6	0	24220000	1730000	0.00406168
23.2	0.66	132	157	0	6	0	15312000	1821200	0.00673706
30.2	0.525	105	106	0	6	0	15855000	1600600	0.00577453
55	0.36	72	115	0	6	0	19800000	3162500	0.00868449
57.3	0.36	72	22	0	6	0	20628000	630300	0.00188105
58.2	0.44	88	55	0	6	0	25608000	1600500	0.00357505
48.4	0.47	94	56	0	6	0	22748000	1355200	0.00345146
60.3	0.67	134	72	0	6	0	40401000	2170800	0.00300363
44.7	0.485	97	123	0	6	0	21679500	2749050	0.00696562
200	0.52	104	77	0	6	0	104000000	7700000	0.00378041
187	0.5	100	20	0	6	0	93500000	1870000	0.0011306
192	0.55	110	39	0	6	0	1.056e+08	3744000	0.00190436
110	0.455	91	24	0	6	0	50050000	1320000	0.00153107
207	0.475	95	17	0	6	0	98325000	1759500	0.00101625
116	0.37	74	19	0	6	0	42920000	1102000	0.00151163
227	0.435	87	29	0	6	0	98745000	3291500	0.00180716
173	0.395	79	33	0	6	0	68335000	2854500	0.00228831
178	0.435	87	43	0	6	0	77430000	3827000	0.00265059
172	0.465	93	133	0	6	0	79980000	11438000	0.00710895
236	0.44	88	40	0	6	0	103840000	4720000	0.00240146
150	0.41	82	119	0	6	0	61500000	8925000	0.00733561
173	0.275	55	286	0	6	0	4.7575e+07	24739000	0.0245779
240	0.38	76	36	0	6	0	91200000	4320000	0.00251836
170	0.26	52	33	0	6	0	44200000	2805000	0.00348092
196	0.52	104	46	0	6	0	101920000	4508000	0.00234443
pcn1-K107R rad51∆
1000000		200	2000
Total # of cells (x1E+06)	Plating efficiency	Colonies on YNB+UA (/200 cells)	Colonies on FOA+UA (/2E+03 cells)	EMM+U (Ade+)	EMM+U tested	% of Ade+	Total # of colony-forming cells	Total # of Leu+ Ura– Ade– cells	GCR rate
44.4	0.565	113	22	0	6	0	2.5086e+07	488400	0.00122399
13.7	0.375	75	26	0	6	0	5137500	178100	0.00237822
51.6	0.48	96	54	0	6	0	24768000	1393200	0.00325192
33.3	0.68	136	20	0	6	0	22644000	333000	0.00095491
30.5	0.635	127	35	0	6	0	19367500	533750	0.0017199
16.1	0.565	113	25	0	6	0	9096500	201250	0.00150122
38.7	0.795	159	25	0	6	0	30766500	483750	0.000989287
52.6	0.445	89	23	0	6	0	23407000	604900	0.00159628
81.4	0.515	103	243	0	6	0	41921000	9890100	0.0118427
69.2	0.385	77	19	0	6	0	26642000	657400	0.00151386
94.1	0.485	97	22	0	6	0	45638500	1035100	0.00134186
70.2	0.455	91	33	0	6	0	31941000	1158300	0.00212669
32.9	0.525	105	147	0	6	0	17272500	2418150	0.00776358
49.9	0.545	109	34	0	6	0	2.71955e+07	848300	0.0018748
87.2	0.66	132	36	0	6	0	57552000	1569600	0.00156234
74.6	0.455	91	15	0	6	0	33943000	559500	0.00102471
112	0.335	67	35	0	6	0	37520000	1960000	0.00294262
142	0.575	115	27	0	6	0	81650000	1917000	0.00132474
46.9	0.57	114	22	0	6	0	2.6733e+07	515900	0.00120775
81.6	0.445	89	16	0	6	0	36312000	652800	0.00110357
62.8	0.685	137	33	0	6	0	43018000	1036200	0.001425
66.6	0.665	133	20	0	6	0	44289000	666000	0.000921598
rad8∆ rad52-R45K rad51∆
1000000		200	20000
Total # of cells (x1E+06)	Plating efficiency	Colonies on YNB+UA (/200 cells)	Colonies on FOA+UA (/2E+03 cells)	EMM+U (Ade+)	EMM+U tested	% of Ade+	Total # of colony-forming cells	Total # of Leu+ Ura– Ade– cells	GCR rate
18.4	0.395	79	155	0	6	0	7268000	142600	0.00137347
83.2	0.395	79	112	0	6	0	32864000	465920	0.000894808
93.4	0.44	88	34	0	6	0	41096000	158780	0.000267823
13.6	0.3	60	341	0	6	0	4080000	231880	0.00380831
11.9	0.315	63	377	0	6	0	3748500	224315	0.00402162
17.5	0.345	69	804	0	6	0	6.0375e+06	703500	0.00710954
11.5	0.345	69	260	0	6	0	3.9675e+06	149500	0.00262639
20.3	0.47	94	480	0	6	0	9541000	487200	0.00321097
30.1	0.415	83	414	0	6	0	12491500	623070	0.00307356
25.1	0.475	95	85	0	6	0	11922500	106675	0.00064345
14.1	0.595	119	392	0	6	0	8389500	276360	0.00217369
16.6	0.53	106	301	0	6	0	8.798e+06	249830	0.00189036
16.8	0.71	142	217	0	6	0	11928000	182280	0.00104618
13.3	0.385	77	236	0	6	0	5120500	156940	0.00212683
11.4	0.525	105	322	0	6	0	5985000	183540	0.00209812
15.4	0.47	94	304	0	6	0	7238000	234080	0.00216528
1000000		200	2000
Total # of cells (x1E+06)	Plating efficiency	Colonies on YNB+UA (/200 cells)	Colonies on FOA+UA (/2E+03 cells)	EMM+U (Ade+)	EMM+U tested	% of Ade+	Total # of colony-forming cells	Total # of Leu+ Ura– Ade– cells	GCR rate
12.9	0.43	86	17	0	6	0	5547000	109650	0.00141791
9.78	0.435	87	28	0	6	0	4254300	136920	0.00226139
10.1	0.41	82	29	0	6	0	4.141e+06	146450	0.00246967
19.5	0.45	90	15	0	6	0	8775000	146250	0.00116401
36.2	0.44	88	27	0	6	0	15928000	488700	0.00192882
11.9	0.495	99	74	0	6	0	5890500	440300	0.00474012
14	0.37	74	27	0	6	0	5180000	189000	0.00248974
20.9	0.52	104	26	0	6	0	10868000	271700	0.00165212
14.2	0.215	43	17	0	6	0	3053000	120700	0.0028105
10.4	0.205	41	16	0	6	0	2132000	83200	0.0028735
7.9	0.33	66	28	0	6	0	2607000	110600	0.00304061
7.58	0.38	76	19	0	6	0	2880400	72010	0.00186671
6.04	0.375	75	37	0	6	0	2265000	111740	0.0035324
5.2	0.33	66	21	0	6	0	1716000	54600	0.00244144
11.9	0.455	91	31	0	6	0	5414500	184450	0.00232966
27.4	0.395	79	36	0	6	0	10823000	493200	0.00286257
7.79	0.365	73	16	0	6	0	2843350	62320	0.00165988
36.4	0.21	42	5	0	6	0	7644000	91000	0.000869106
17.1	0.655	131	12	0	6	0	11200500	102600	0.000661184
24.8	0.36	72	15	0	6	0	8928000	186000	0.00142365
23	0.45	90	13	0	6	0	10350000	149500	0.00100678
14	0.465	93	28	0	6	0	6510000	196000	0.00204778
24	0.445	89	13	0	6	0	10680000	156000	0.00101415
pcn1-K107R rad52-R45K rad51∆
1000000		200	2000
Total # of cells (x1E+06)	Plating efficiency	Colonies on YNB+UA (/200 cells)	Colonies on FOA+UA (/2E+03 cells)	EMM+U (Ade+)	EMM+U tested	% of Ade+	Total # of colony-forming cells	Total # of Leu+ Ura– Ade– cells	GCR rate
86.1	0.67	134	25	0	6	0	57687000	1076250	0.00110043
35	0.645	129	27	0	6	0	22575000	472500	0.00131949
66.4	0.54	108	26	0	6	0	3.5856e+07	863200	0.00144494
71.4	0.685	137	17	0	6	0	4.8909e+07	606900	0.000766269
18.7	0.62	124	48	0	6	0	11594000	448800	0.00245085
79.2	0.63	126	56	0	6	0	49896000	2217600	0.00248053
30.6	0.66	132	30	0	6	0	20196000	459000	0.00143625
31.9	0.68	136	43	0	6	0	21692000	685850	0.00193311
70.9	0.53	106	30	0	6	0	37577000	1063500	0.00167089
34.7	0.725	145	19	0	6	0	25157500	329650	0.000851595
79.7	0.855	171	44	0	6	0	68143500	1753400	0.00146166
55.8	0.805	161	34	0	6	0	44919000	948600	0.00125806
60.8	0.485	97	37	0	6	0	29488000	1124800	0.00224211
79.3	0.825	165	36	0	6	0	65422500	1427400	0.001259
60.3	0.47	94	15	0	6	0	28341000	452250	0.00100968
38	0.845	169	24	0	6	0	32110000	456000	0.000897933

## Sheet: Table H
Table H in S1 File. Numeric source data underlying the graph shown in Fig 4C
		p value
		vs wild-type	vs rad51∆	vs pcn1-K107R rad51∆
wild-type		–	–	–
rad51∆		< 0.0001	–	–
msh3∆ rad51∆		< 0.0001	0.0012	–
mus81∆ rad51∆		< 0.0001	< 0.0001	–
pcn1-K107R rad51∆		< 0.0001	–	–
msh3∆ pcn1-K107R rad51∆		< 0.0001	–	0.5343
mus81∆ pcn1-K107R rad51∆		< 0.0001	–	0.2809
wild-type
1000000		200	200000
Total # of cells (x1E+06)	Plating efficiency	Colonies on YNB+UA (/200 cells)	Colonies on FOA+UA (/2E+05 cells)	EMM+U (Ade+)	EMM+U tested	% of Ade+	Total # of colony-forming cells	Total # of Leu+ Ura– Ade– cells	GCR rate
95.8	0.77	154	61	0	6	0	73766000	29219	3.24062e-05
179	0.55	110	209	0	6	0	9.845e+07	187055	0.000129771
138	0.75	150	3248	0	6	0	103500000	2241120	0.00120757
111	0.57	114	61	0	6	0	6.327e+07	33855	4.31061e-05
259	0.61	122	51	0	6	0	157990000	66045	3.14784e-05
120	0.68	136	1280	0	6	0	81600000	768000	0.000570208
151	0.695	139	102	0	6	0	104945000	77010	5.44371e-05
123	0.58	116	66	1	7	0.142857	71340000	34791.4	3.91761e-05
161	0.69	138	49	1	6	0.166667	1.1109e+08	32870.8	2.39103e-05
161	0.76	152	180	0	6	0	122360000	144900	8.27764e-05
119	0.56	112	73	0	6	0	6.664e+07	43435	5.11776e-05
140	0.8	160	1080	0	6	0	112000000	756000	0.000409464
72.5	0.64	128	114	0	6	0	46400000	41325	7.02871e-05
98.2	0.68	136	94	0	6	0	6.6776e+07	46154	5.39372e-05
28	0.83	166	94	0	6	0	23240000	13160	5.05656e-05
59.9	0.505	101	71	0	6	0	30249500	21264.5	5.95044e-05
35.1	0.51	102	26	0	6	0	17901000	4563	2.58654e-05
42.4	0.605	121	526	0	6	0	25652000	111512	0.000311324
31.2	0.63	126	25	2	6	0.333333	19656000	2600	1.44556e-05
25.8	0.915	183	163	0	6	0	23607000	21027	7.54883e-05
23.8	0.715	143	55	0	6	0	17017000	6545	3.73044e-05
42.2	0.605	121	43	1	6	0.166667	25531000	7560.83	2.8223e-05
24.2	0.63	126	63	0	6	0	15246000	7623	4.76038e-05
17	0.63	126	118	1	6	0.166667	10710000	8358.33	7.34844e-05
30.4	0.66	132	27	0	6	0	20064000	4104	2.10403e-05
33.2	0.59	118	63	0	6	0	19588000	10458	4.89574e-05
rad51∆
1000000		200	2000
Total # of cells (x1E+06)	Plating efficiency	Colonies on YNB+UA (/200 cells)	Colonies on FOA+UA (/2E+03 cells)	EMM+U (Ade+)	EMM+U tested	% of Ade+	Total # of colony-forming cells	Total # of Leu+ Ura– Ade– cells	GCR rate
77.4	0.63	126	230	0	6	0	48762000	8901000	0.00922869
44.9	0.79	158	93	0	6	0	35471000	2087850	0.00329996
26.8	0.61	122	179	0	6	0	16348000	2398600	0.0081412
49	0.625	125	101	0	6	0	30625000	2474500	0.00447306
11.3	0.745	149	78	0	6	0	8418500	440700	0.00331947
87.1	0.605	121	246	0	6	0	52695500	10713300	0.0101506
78.3	0.53	106	188	0	6	0	41499000	7360200	0.00908407
29.7	0.63	126	233	0	6	0	18711000	3460050	0.00998924
111	0.475	95	42	0	6	0	52725000	2331000	0.00245834
53.1	0.785	157	238	0	6	0	41683500	6318900	0.00784669
111	0.385	77	89	0	6	0	42735000	4939500	0.00608696
82	0.695	139	316	0	6	0	5.699e+07	12956000	0.0112073
73.6	0.715	143	64	0	6	0	52624000	2355200	0.00248672
92.3	0.55	110	277	0	6	0	5.0765e+07	12783550	0.0124252
46.4	0.78	156	124	0	6	0	36192000	2876800	0.00435188
61.4	0.57	114	188	0	6	0	34998000	5771600	0.00859022
185	0.455	91	375	0	6	0	84175000	34687500	0.0190658
131	0.59	118	200	0	6	0	77290000	13100000	0.00834947
235	0.515	103	272	0	6	0	121025000	31960000	0.0122808
141	0.57	114	292	0	6	0	80370000	20586000	0.0122502
90.1	0.48	96	86	0	6	0	43248000	3874300	0.00479996
99.9	0.685	137	414	0	6	0	68431500	20679300	0.0144483
76.5	0.44	88	140	0	6	0	33660000	5355000	0.0083306
124	0.835	167	343	0	6	0	103540000	21266000	0.0098024
60.8	0.7	140	151	0	6	0	42560000	4590400	0.00570957
142	0.415	83	170	0	6	0	58930000	12070000	0.0101449
183	0.38	76	227	0	6	0	69540000	20770500	0.0142767
86.9	0.635	127	122	0	6	0	55181500	5300900	0.00503381
261	0.325	65	42	0	6	0	84825000	5481000	0.00337799
237	0.405	81	27	0	6	0	95985000	3199500	0.00181088
191	0.595	119	245	0	6	0	113645000	23397500	0.00976583
msh3∆ rad51∆
1000000		200	2000
Total # of cells (x1E+06)	Plating efficiency	Colonies on YNB+UA (/200 cells)	Colonies on FOA+UA (/2E+03 cells)	EMM+U (Ade+)	EMM+U tested	% of Ade+	Total # of colony-forming cells	Total # of Leu+ Ura– Ade– cells	GCR rate
52	0.54	108	71	0	6	0	28080000	1846000	0.00371994
61.4	0.435	87	73	0	6	0	26709000	2241100	0.0046794
139	0.34	68	4	0	6	0	47260000	278000	0.000387959
59.2	0.455	91	138	0	6	0	26936000	4084800	0.00809472
43.1	0.435	87	101	0	6	0	18748500	2176550	0.00648836
45.2	0.475	95	63	0	6	0	21470000	1423800	0.00382744
78.7	0.59	118	189	0	6	0	46433000	7437150	0.0081978
42	0.57	114	63	0	6	0	2.394e+07	1323000	0.00320763
225	0.625	125	127	0	6	0	140625000	14287500	0.00497635
266	0.57	114	80	0	6	0	151620000	10640000	0.00350533
206	0.695	139	46	0	6	0	143170000	4738000	0.00174793
171	0.74	148	64	0	6	0	126540000	5472000	0.00226095
355	0.61	122	212	0	6	0	216550000	37630000	0.00799895
317	0.64	128	65	0	6	0	202880000	10302500	0.00254208
215	0.675	135	127	0	6	0	145125000	13652500	0.00462159
246	0.645	129	98	0	6	0	158670000	12054000	0.00376315
mus81∆ rad51∆
1000000		200	2000
Total # of cells (x1E+06)	Plating efficiency	Colonies on YNB+UA (/200 cells)	Colonies on FOA+UA (/2E+03 cells)	EMM+U (Ade+)	EMM+U tested	% of Ade+	Total # of colony-forming cells	Total # of Leu+ Ura– Ade– cells	GCR rate
36.9	0.485	97	9	0	6	0	17896500	166050	0.000640558
27.9	0.37	74	10	0	6	0	10323000	139500	0.000947893
60.7	0.395	79	4	0	4	0	23976500	121400	0.000359752
17	0.26	52	3	0	3	0	4420000	25500	0.000478872
49.5	0.43	86	39	0	6	0	21285000	965250	0.00269783
19.5	0.34	68	7	0	6	0	6.63e+06	68250	0.000772674
17	0.26	52	2	0	2	0	4420000	17000	0.000333683
28	0.27	54	4	0	4	0	7.56e+06	56000	0.000566946
73.5	0.345	69	39	0	6	0	2.53575e+07	1433250	0.00326051
49.1	0.35	70	10	0	6	0	17185000	245500	0.000952469
54.6	0.385	77	37	0	6	0	21021000	1010100	0.00284842
41.1	0.38	76	68	0	6	0	15618000	1397400	0.00517144
52.9	0.425	85	11	0	6	0	22482500	290950	0.000850146
23.7	0.26	52	7	0	6	0	6162000	82950	0.000991505
43.4	0.33	66	9	0	6	0	14322000	195300	0.000927782
37.9	0.37	74	19	0	6	0	14023000	360050	0.00165614
pcn1-K107R rad51∆
1000000		200	2000
Total # of cells (x1E+06)	Plating efficiency	Colonies on YNB+UA (/200 cells)	Colonies on FOA+UA (/2E+03 cells)	EMM+U (Ade+)	EMM+U tested	% of Ade+	Total # of colony-forming cells	Total # of Leu+ Ura– Ade– cells	GCR rate
44.4	0.565	113	22	0	6	0	2.5086e+07	488400	0.00122399
13.7	0.375	75	26	0	6	0	5137500	178100	0.00237822
51.6	0.48	96	54	0	6	0	24768000	1393200	0.00325192
33.3	0.68	136	20	0	6	0	22644000	333000	0.00095491
30.5	0.635	127	35	0	6	0	19367500	533750	0.0017199
16.1	0.565	113	25	0	6	0	9096500	201250	0.00150122
38.7	0.795	159	25	0	6	0	30766500	483750	0.000989287
52.6	0.445	89	23	0	6	0	23407000	604900	0.00159628
81.4	0.515	103	243	0	6	0	41921000	9890100	0.0118427
69.2	0.385	77	19	0	6	0	26642000	657400	0.00151386
94.1	0.485	97	22	0	6	0	45638500	1035100	0.00134186
70.2	0.455	91	33	0	6	0	31941000	1158300	0.00212669
32.9	0.525	105	147	0	6	0	17272500	2418150	0.00776358
49.9	0.545	109	34	0	6	0	2.71955e+07	848300	0.0018748
87.2	0.66	132	36	0	6	0	57552000	1569600	0.00156234
74.6	0.455	91	15	0	6	0	33943000	559500	0.00102471
112	0.335	67	35	0	6	0	37520000	1960000	0.00294262
142	0.575	115	27	0	6	0	81650000	1917000	0.00132474
46.9	0.57	114	22	0	6	0	2.6733e+07	515900	0.00120775
81.6	0.445	89	16	0	6	0	36312000	652800	0.00110357
62.8	0.685	137	33	0	6	0	43018000	1036200	0.001425
66.6	0.665	133	20	0	6	0	44289000	666000	0.000921598
msh3∆ pcn1-K107R rad51∆
1000000		200	2000
Total # of cells (x1E+06)	Plating efficiency	Colonies on YNB+UA (/200 cells)	Colonies on FOA+UA (/2E+03 cells)	EMM+U (Ade+)	EMM+U tested	% of Ade+	Total # of colony-forming cells	Total # of Leu+ Ura– Ade– cells	GCR rate
37	0.725	145	35	0	6	0	26825000	647500	0.00148272
23.7	0.61	122	36	0	6	0	14457000	426600	0.00187624
19.6	0.8	160	64	0	6	0	15680000	627200	0.00246346
23.9	0.795	159	128	0	6	0	19000500	1529600	0.0046208
11.3	0.485	97	39	0	6	0	5480500	220350	0.00270632
19.3	0.68	136	29	0	6	0	1.3124e+07	279850	0.00140554
9.65	0.725	145	25	0	6	0	6996250	120625	0.00122575
10.6	0.71	142	50	0	6	0	7526000	265000	0.00233199
60.6	0.635	127	23	0	6	0	38481000	696900	0.00110583
60.5	0.425	85	10	0	6	0	25712500	302500	0.000770264
13.8	0.28	56	2	0	2	0	3.864e+06	13800	0.000317197
18.4	0.525	105	22	0	6	0	9660000	202400	0.00142101
36.6	0.745	149	16	0	6	0	27267000	292800	0.000705042
29.1	0.66	132	131	0	6	0	19206000	1906050	0.00560209
45.1	0.57	114	11	0	6	0	2.5707e+07	248050	0.000642752
34.9	0.725	145	26	0	6	0	25302500	453700	0.00113425
mus81∆ pcn1-K107R rad51∆
1000000		200	20000
Total # of cells (x1E+06)	Plating efficiency	Colonies on YNB+UA (/200 cells)	Colonies on FOA+UA (/2E+04 cells)	EMM+U (Ade+)	EMM+U tested	% of Ade+	Total # of colony-forming cells	Total # of Leu+ Ura– Ade– cells	GCR rate
17	0.52	104	398	0	6	0	8840000	338300	0.00248161
15.3	0.595	119	177	0	6	0	9103500	135405	0.00104618
33.7	0.46	92	354	0	6	0	15502000	596490	0.00237949
13.3	0.52	104	332	0	6	0	6916000	220780	0.0021484
31.1	0.525	105	404	0	6	0	16327500	628220	0.0023693
17.3	0.49	98	147	0	6	0	8477000	127155	0.00106119
14.4	0.505	101	171	0	6	0	7272000	123120	0.00120137
31.8	0.31	62	344	0	6	0	9858000	546960	0.00345564
23.3	0.5	100	242	0	6	0	11650000	281930	0.00159412
22.4	0.555	111	298	0	6	0	1.2432e+07	333760	0.00174293
28	0.455	91	294	0	6	0	12740000	411600	0.00206044
5.8	0.32	64	896	0	6	0	1856000	259840	0.00928792
18.1	0.57	114	273	0	6	0	10317000	247065	0.00159575
13.3	0.445	89	254	0	6	0	5918500	168910	0.00196725
35.1	0.645	129	447	0	6	0	22639500	784485	0.00209575
39.9	0.505	101	124	0	6	0	20149500	247380	0.00081801

## Sheet: Table I
Table I in S1 File. Numeric source data underlying the graph shown in Fig 4E
	p value
	vs wild-type	vs rad51∆
wild-type	–	–
rad52-R45K	0.0597	–
pcn1-K107R	0.2316	–
rad51∆	< 0.0001	–
rad52-R45K rad51∆	< 0.0001	< 0.0001
pcn1-K107R rad51∆	< 0.0001	0.3
wild-type
	200	200000
Total # of cells	Colonies on PMG+UA (/200 cells)	Colonies on PMG+U (/2E+05 cells)	Plating efficiency	Total # of colony-forming cells	Total # of Ade+ recombinants	Gene conversion rate
192000000	161	74	0.805	154560000	71040	3.43649e-05
186000000	151	66	0.755	140430000	61380	3.3151e-05
136000000	151	75	0.755	102680000	51000	3.83721e-05
182000000	143	70	0.715	130130000	63700	3.69918e-05
184000000	109	62	0.545	100280000	57040	4.34557e-05
194000000	124	81	0.62	120280000	78570	4.83651e-05
229000000	128	67	0.64	146560000	76715	3.88451e-05
270000000	104	76	0.52	140400000	102600	5.27464e-05
215000000	130	100	0.65	139750000	107500	5.52792e-05
279000000	101	95	0.505	140895000	132525	6.62895e-05
279000000	139	96	0.695	193905000	133920	4.86272e-05
255000000	113	183	0.565	144075000	233325	0.000108459
420000000	63	55	0.315	132300000	115500	6.23172e-05
207000000	62	86	0.31	64170000	89010	0.000101479
185000000	137	89	0.685	1.26725e+08	82325	4.78834e-05
218000000	86	108	0.43	93740000	117720	8.94828e-05
rad52-R45K
	200	200000
Total # of cells	Colonies on PMG+UA (/200 cells)	Colonies on PMG+U (/2E+05 cells)	Plating efficiency	Total # of colony-forming cells	Total # of Ade+ recombinants	Gene conversion rate
165000000	130	80	0.65	107250000	66000	4.63424e-05
159000000	100	74	0.5	79500000	58830	5.63615e-05
129000000	134	93	0.67	86430000	59985	5.27587e-05
236000000	99	113	0.495	116820000	133340	8.0397e-05
257000000	132	86	0.66	169620000	110510	4.66987e-05
178000000	123	83	0.615	109470000	73870	5.02613e-05
259000000	100	67	0.5	129500000	86765	4.91363e-05
108000000	119	282	0.595	64260000	152280	0.000164895
132000000	136	158	0.68	89760000	104280	8.3727e-05
184000000	114	102	0.57	1.0488e+08	93840	6.51294e-05
240000000	171	102	0.855	205200000	122400	4.2349e-05
165000000	115	100	0.575	94875000	82500	6.4081e-05
257000000	80	128	0.4	102800000	164480	0.000110556
345000000	75	125	0.375	129375000	215625	0.000112401
148000000	83	110	0.415	61420000	81400	9.77918e-05
pcn1-K107R
	200	200000
Total # of cells	Colonies on PMG+UA (/200 cells)	Colonies on PMG+U (/2E+05 cells)	Plating efficiency	Total # of colony-forming cells	Total # of Ade+ recombinants	Gene conversion rate
187000000	117	114	0.585	109395000	106590	7.00763e-05
153000000	152	174	0.76	116280000	133110	8.06439e-05
352000000	147	106	0.735	258720000	186560	4.92625e-05
368000000	145	86	0.725	266800000	158240	4.1126e-05
80800000	115	122	0.575	46460000	49288	8.22399e-05
303000000	144	93	0.72	218160000	140895	4.526e-05
349000000	135	105	0.675	2.35575e+08	183225	5.32215e-05
168000000	132	84	0.66	110880000	70560	4.76104e-05
150000000	110	73	0.55	82500000	54750	5.09075e-05
122000000	130	94	0.65	79300000	57340	5.52128e-05
177000000	100	70	0.5	88500000	61950	5.30435e-05
162000000	116	95	0.58	93960000	76950	6.07587e-05
174000000	112	72	0.56	9.744e+07	62640	4.86603e-05
201000000	102	235	0.51	102510000	236175	0.000154133
145000000	115	85	0.575	83375000	61625	5.60377e-05
rad51∆
	200	2000000
Total # of cells	Colonies on PMG+UA (/200 cells)	Colonies on PMG+U (/2E+06 cells)	Plating efficiency	Total # of colony-forming cells	Total # of Ade+ recombinants	Gene conversion rate
28700000	117	81	0.585	16789500	1162.35	8.48924e-06
48800000	107	125	0.535	26108000	3050	1.24948e-05
69700000	114	96	0.57	39729000	3345.6	8.89668e-06
35700000	113	205	0.565	2.01705e+07	3659.25	1.89416e-05
3.28e+07	79	125	0.395	12956000	2050	1.78689e-05
33700000	97	98	0.485	16344500	1651.3	1.17653e-05
36500000	115	226	0.575	20987500	4124.5	2.02019e-05
62700000	123	425	0.615	38560500	13323.8	3.08111e-05
57900000	125	99	0.625	36187500	2866.05	8.54187e-06
48000000	127	100	0.635	30480000	2400	8.69982e-06
34700000	115	932	0.575	19952500	16170.2	7.07048e-05
36400000	111	128	0.555	20202000	2329.6	1.27933e-05
145000000	130	88	0.65	94250000	6380	6.58622e-06
207000000	121	89	0.605	125235000	9211.5	6.84616e-06
37800000	78	120	0.39	14742000	2268	1.71313e-05
20000000	87	98	0.435	8700000	980	1.41755e-05
rad51∆ rad52-R45K
	200	20000000
Total # of cells	Colonies on PMG+UA (/200 cells)	Colonies on PMG+U (/2E+07 cells)	Plating efficiency	Total # of colony-forming cells	Total # of Ade+ recombinants	Gene conversion rate
109000000	109	173	0.545	5.9405e+07	942.85	2.00927e-06
103000000	103	151	0.515	53045000	777.65	1.91268e-06
116000000	116	198	0.58	67280000	1148.4	2.09684e-06
78000000	78	202	0.39	30420000	787.8	3.37185e-06
101000000	101	83	0.505	51005000	419.15	1.18747e-06
83000000	83	131	0.415	34445000	543.65	2.18237e-06
78000000	78	171	0.39	30420000	666.9	2.93145e-06
84000000	84	172	0.42	35280000	722.4	2.703e-06
35800000	69	187	0.345	1.2351e+07	334.73	4.07364e-06
43900000	95	140	0.475	20852500	307.3	2.24933e-06
62200000	84	128	0.42	26124000	398.08	2.22164e-06
47700000	76	131	0.38	18126000	312.435	2.62307e-06
66000000	96	190	0.48	31680000	627	2.6731e-06
46400000	95	142	0.475	22040000	329.44	2.25315e-06
124000000	95	177	0.475	58900000	1097.4	2.30455e-06
78100000	125	171	0.625	48812500	667.755	1.82885e-06
rad51∆ pcn1-K107R
	200	2000000
Total # of cells	Colonies on PMG+UA (/200 cells)	Colonies on PMG+U (/2E+06 cells)	Plating efficiency	Total # of colony-forming cells	Total # of Ade+ recombinants	Gene conversion rate
81400000	77	113	0.385	31339000	4599.1	1.48764e-05
55600000	126	136	0.63	35028000	3780.8	1.12216e-05
89400000	67	100480	0.335	29949000	4491456	0.00795117
24600000	115	103	0.575	1.4145e+07	1266.9	1.08422e-05
51100000	114	140	0.57	2.9127e+07	3577	1.28605e-05
71000000	109	185	0.545	38695000	6567.5	1.64549e-05
51200000	117	149	0.585	29952000	3814.4	1.32247e-05
28200000	124	99	0.62	17484000	1395.9	9.52726e-06
44200000	113	238	0.565	2.4973e+07	5259.8	2.09906e-05
60600000	59	144	0.295	17877000	4363.2	2.49084e-05
94800000	108	313	0.54	51192000	14836.2	2.55299e-05
49000000	115	134	0.575	2.8175e+07	3283	1.23411e-05
55000000	80	91	0.4	22000000	2502.5	1.24961e-05
49100000	121	134	0.605	29705500	3289.7	1.1726e-05
86700000	70	124	0.35	3.0345e+07	5375.4	1.76062e-05
120000000	102	193	0.51	61200000	11580	1.71464e-05

## Sheet: Table J
Table J in S1 File. Numeric source data underlying the graph shown in Fig 5C
		p value
		vs wild-type	vs pcn1-K107R,D150E rad51∆
wild-type		–	–
pcn1-K107R		0.0004	– –
pcn1-D150E		0.0186	– –
pcn1-K107R,D150E		0.0102	– –
rad51∆		< 0.0001	– –
pcn1-K107R rad51∆		< 0.0001	< 0.0001
pcn1-D150E rad51∆		< 0.0001	0.9244
pcn1-K107R,D150E rad51∆		< 0.0001	–
wild-type
1000000		200	200000
Total # of cells (x1E+06)	Plating efficiency	Colonies on YNB+UA (/200 cells)	Colonies on FOA+UA (/2E+05 cells)	EMM+U (Ade+)	EMM+U tested	% of Ade+	Total # of colony-forming cells	Total # of Leu+ Ura– Ade– cells	GCR rate
95.8	0.77	154	61	0	6	0	73766000	29219	3.24062e-05
179	0.55	110	209	0	6	0	9.845e+07	187055	0.000129771
138	0.75	150	3248	0	6	0	103500000	2241120	0.00120757
111	0.57	114	61	0	6	0	6.327e+07	33855	4.31061e-05
259	0.61	122	51	0	6	0	157990000	66045	3.14784e-05
120	0.68	136	1280	0	6	0	81600000	768000	0.000570208
151	0.695	139	102	0	6	0	104945000	77010	5.44371e-05
123	0.58	116	66	1	7	0.142857	71340000	34791.4	3.91761e-05
161	0.69	138	49	1	6	0.166667	1.1109e+08	32870.8	2.39103e-05
161	0.76	152	180	0	6	0	122360000	144900	8.27764e-05
119	0.56	112	73	0	6	0	6.664e+07	43435	5.11776e-05
140	0.8	160	1080	0	6	0	112000000	756000	0.000409464
72.5	0.64	128	114	0	6	0	46400000	41325	7.02871e-05
98.2	0.68	136	94	0	6	0	6.6776e+07	46154	5.39372e-05
28	0.83	166	94	0	6	0	23240000	13160	5.05656e-05
59.9	0.505	101	71	0	6	0	30249500	21264.5	5.95044e-05
35.1	0.51	102	26	0	6	0	17901000	4563	2.58654e-05
42.4	0.605	121	526	0	6	0	25652000	111512	0.000311324
31.2	0.63	126	25	2	6	0.333333	19656000	2600	1.44556e-05
25.8	0.915	183	163	0	6	0	23607000	21027	7.54883e-05
23.8	0.715	143	55	0	6	0	17017000	6545	3.73044e-05
42.2	0.605	121	43	1	6	0.166667	25531000	7560.83	2.8223e-05
24.2	0.63	126	63	0	6	0	15246000	7623	4.76038e-05
17	0.63	126	118	1	6	0.166667	10710000	8358.33	7.34844e-05
30.4	0.66	132	27	0	6	0	20064000	4104	2.10403e-05
33.2	0.59	118	63	0	6	0	19588000	10458	4.89574e-05
pcn1-K107R
1000000		200	200000
Total # of cells (x1E+06)	Plating efficiency	Colonies on YNB+UA (/200 cells)	Colonies on FOA+UA (/2E+05 cells)	EMM+U (Ade+)	EMM+U tested	% of Ade+	Total # of colony-forming cells	Total # of Leu+ Ura– Ade– cells	GCR rate
309	0.575	115	33	0	6	0	177675000	50985	2.21697e-05
119	0.885	177	36	0	6	0	105315000	21420	1.72027e-05
199	0.615	123	12	0	6	0	122385000	11940	8.80962e-06
164	0.48	96	10	0	6	0	78720000	8200	9.83079e-06
460	0.485	97	66	0	6	0	223100000	151800	4.7359e-05
369	0.53	106	35	0	6	0	195570000	64575	2.49186e-05
135	0.475	95	36	0	6	0	64125000	24300	3.16173e-05
266	0.535	107	64	0	6	0	142310000	85120	4.39461e-05
35	0.85	170	244	0	6	0	29750000	42700	0.000112894
30.6	0.705	141	95	0	6	0	21573000	14535	5.94893e-05
30.1	0.515	103	16	0	6	0	15501500	2408	1.71553e-05
26.2	0.515	103	18	0	6	0	13493000	2358	1.93555e-05
28.9	0.615	123	16	0	6	0	17773500	2312	1.44466e-05
22.8	0.52	104	79	0	6	0	11856000	9006	7.08921e-05
19.4	0.67	134	23	0	6	0	12998000	2231	1.91565e-05
27.4	0.705	141	22	0	6	0	19317000	3014	1.67146e-05
87.2	0.79	158	46	0	6	0	68888000	20056	2.4802e-05
50.2	0.545	109	41	0	6	0	2.7359e+07	10291	3.45569e-05
55.4	0.705	141	53	1	6	0.166667	39057000	12234.2	2.82059e-05
45.2	1.01	202	59	0	6	0	45652000	13334	2.60427e-05
45.3	0.795	159	24	0	6	0	36013500	5436	1.49812e-05
54.2	0.595	119	26	0	6	0	32249000	7046	2.10012e-05
51.6	0.705	141	72	0	6	0	36378000	18576	4.38688e-05
25.5	0.66	132	138	0	6	0	16830000	17595	9.03552e-05
pcn1-D150E
1000000		200	200000
Total # of cells (x1E+06)	Plating efficiency	Colonies on YNB+UA (/200 cells)	Colonies on FOA+UA (/2E+05 cells)	EMM+U (Ade+)	EMM+U tested	% of Ade+	Total # of colony-forming cells	Total # of Leu+ Ura– Ade– cells	GCR rate
101	0.965	193	168	0	6	0	97465000	84840	6.39754e-05
34.6	0.865	173	206	1	6	0.166667	29929000	29698.3	8.10427e-05
44.7	0.85	170	282	0	6	0	37995000	63027	0.000125487
20.3	0.84	168	186	1	6	0.166667	17052000	15732.5	8.07397e-05
37.6	0.915	183	213	0	6	0	34404000	40044	9.2153e-05
68.5	0.715	143	176	1	6	0.166667	48977500	50233.3	7.93573e-05
104	0.855	171	170	0	6	0	88920000	88400	7.27789e-05
36.8	0.745	149	203	0	6	0	27416000	37352	0.000108642
14.3	1.005	201	141	0	6	0	1.43715e+07	10081.5	6.46022e-05
32	1.01	202	233	0	6	0	32320000	37280	9.19984e-05
27.2	0.755	151	243	0	6	0	20536000	33048	0.000129968
32.3	1.025	205	203	0	6	0	3.31075e+07	32784.5	8.00407e-05
10.7	0.9	180	214	0	6	0	9630000	11449	0.000107877
13.8	0.88	176	177	0	6	0	12144000	12213	9.05757e-05
15.7	0.755	151	229	0	6	0	11853500	17976.5	0.00013076
14.8	0.73	146	181	0	6	0	10804000	13394	0.000110481
13.7	0.875	175	51	0	6	0	11987500	3493.5	3.06137e-05
11.6	0.795	159	22	0	6	0	9222000	1276	1.67317e-05
13	0.955	191	138	0	6	0	12415000	8970	6.74615e-05
45.1	1.1	220	553	0	6	0	4.961e+07	124702	0.000178152
53.7	0.995	199	233	0	6	0	53431500	62560.5	8.86375e-05
25.4	0.855	171	95	0	6	0	21717000	12065	5.01058e-05
66	0.88	176	224	0	6	0	58080000	73920	9.47911e-05
62.7	0.895	179	149	0	6	0	56116500	46711.5	6.48792e-05
pcn1-K107R,D150E
1000000		200	200000
Total # of cells (x1E+06)	Plating efficiency	Colonies on YNB+UA (/200 cells)	Colonies on FOA+UA (/2E+05 cells)	EMM+U (Ade+)	EMM+U tested	% of Ade+	Total # of colony-forming cells	Total # of Leu+ Ura– Ade– cells	GCR rate
56.7	0.97	194	128	0	6	0	54999000	36288	5.27708e-05
71.2	0.855	171	156	0	6	0	60876000	55536	6.98817e-05
83.9	1.04	208	153	0	6	0	87256000	64183.5	5.55455e-05
98.1	0.79	158	179	0	6	0	77499000	87799.5	8.29911e-05
119	0.805	161	193	0	6	0	95795000	114835	8.56153e-05
62.8	0.94	188	233	0	6	0	59032000	73162	9.23985e-05
35.3	0.81	162	192	0	6	0	2.8593e+07	33888	9.54676e-05
39.3	0.79	158	191	0	6	0	31047000	37531.5	9.63497e-05
19.4	1.005	201	351	0	6	0	1.9497e+07	34047	0.000140595
18.4	0.9	180	153	1	6	0.166667	16560000	11730	6.40926e-05
21.9	0.78	156	143	0	6	0	17082000	15658.5	8.02612e-05
7.06	1	200	201	0	6	0	7060000	7095.3	9.65194e-05
29.3	0.925	185	248	0	6	0	27102500	36332	0.000107204
32.8	1.015	203	236	0	6	0	3.3292e+07	38704	9.23665e-05
31	0.585	117	210	0	6	0	18135000	32550	0.000145187
20.5	0.54	108	187	0	6	0	11070000	19167.5	0.000148239
8.98	0.945	189	160	0	6	0	8486100	7184	8.11803e-05
12.6	0.955	191	52	0	6	0	12033000	3276	2.8843e-05
10.8	0.77	154	233	0	6	0	8316000	12582	0.000135801
10.1	0.86	172	25	0	6	0	8686000	1262.5	1.76041e-05
10.4	0.81	162	31000	0	6	0	8424000	1612000	0.0109399
57.4	0.94	188	2640	0	6	0	53956000	757680	0.000851689
69.4	0.905	181	178	0	6	0	62807000	61766	7.45423e-05
45.4	0.845	169	105	0	6	0	38363000	23835	5.19458e-05
rad51∆
1000000		200	2000
Total # of cells (x1E+06)	Plating efficiency	Colonies on YNB+UA (/200 cells)	Colonies on FOA+UA (/2E+03 cells)	EMM+U (Ade+)	EMM+U tested	% of Ade+	Total # of colony-forming cells	Total # of Leu+ Ura– Ade– cells	GCR rate
77.4	0.63	126	230	0	6	0	48762000	8901000	0.00922869
44.9	0.79	158	93	0	6	0	35471000	2087850	0.00329996
26.8	0.61	122	179	0	6	0	16348000	2398600	0.0081412
49	0.625	125	101	0	6	0	30625000	2474500	0.00447306
11.3	0.745	149	78	0	6	0	8418500	440700	0.00331947
87.1	0.605	121	246	0	6	0	52695500	10713300	0.0101506
78.3	0.53	106	188	0	6	0	41499000	7360200	0.00908407
29.7	0.63	126	233	0	6	0	18711000	3460050	0.00998924
111	0.475	95	42	0	6	0	52725000	2331000	0.00245834
53.1	0.785	157	238	0	6	0	41683500	6318900	0.00784669
111	0.385	77	89	0	6	0	42735000	4939500	0.00608696
82	0.695	139	316	0	6	0	5.699e+07	12956000	0.0112073
73.6	0.715	143	64	0	6	0	52624000	2355200	0.00248672
92.3	0.55	110	277	0	6	0	5.0765e+07	12783550	0.0124252
46.4	0.78	156	124	0	6	0	36192000	2876800	0.00435188
61.4	0.57	114	188	0	6	0	34998000	5771600	0.00859022
185	0.455	91	375	0	6	0	84175000	34687500	0.0190658
131	0.59	118	200	0	6	0	77290000	13100000	0.00834947
235	0.515	103	272	0	6	0	121025000	31960000	0.0122808
141	0.57	114	292	0	6	0	80370000	20586000	0.0122502
90.1	0.48	96	86	0	6	0	43248000	3874300	0.00479996
99.9	0.685	137	414	0	6	0	68431500	20679300	0.0144483
76.5	0.44	88	140	0	6	0	33660000	5355000	0.0083306
124	0.835	167	343	0	6	0	103540000	21266000	0.0098024
60.8	0.7	140	151	0	6	0	42560000	4590400	0.00570957
142	0.415	83	170	0	6	0	58930000	12070000	0.0101449
183	0.38	76	227	0	6	0	69540000	20770500	0.0142767
86.9	0.635	127	122	0	6	0	55181500	5300900	0.00503381
261	0.325	65	42	0	6	0	84825000	5481000	0.00337799
237	0.405	81	27	0	6	0	95985000	3199500	0.00181088
191	0.595	119	245	0	6	0	113645000	23397500	0.00976583
pcn1-K107R rad51∆
1000000		200	2000
Total # of cells (x1E+06)	Plating efficiency	Colonies on YNB+UA (/200 cells)	Colonies on FOA+UA (/2E+03 cells)	EMM+U (Ade+)	EMM+U tested	% of Ade+	Total # of colony-forming cells	Total # of Leu+ Ura– Ade– cells	GCR rate
44.4	0.565	113	22	0	6	0	2.5086e+07	488400	0.00122399
13.7	0.375	75	26	0	6	0	5137500	178100	0.00237822
51.6	0.48	96	54	0	6	0	24768000	1393200	0.00325192
33.3	0.68	136	20	0	6	0	22644000	333000	0.00095491
30.5	0.635	127	35	0	6	0	19367500	533750	0.0017199
16.1	0.565	113	25	0	6	0	9096500	201250	0.00150122
38.7	0.795	159	25	0	6	0	30766500	483750	0.000989287
52.6	0.445	89	23	0	6	0	23407000	604900	0.00159628
81.4	0.515	103	243	0	6	0	41921000	9890100	0.0118427
69.2	0.385	77	19	0	6	0	26642000	657400	0.00151386
94.1	0.485	97	22	0	6	0	45638500	1035100	0.00134186
70.2	0.455	91	33	0	6	0	31941000	1158300	0.00212669
32.9	0.525	105	147	0	6	0	17272500	2418150	0.00776358
49.9	0.545	109	34	0	6	0	2.71955e+07	848300	0.0018748
87.2	0.66	132	36	0	6	0	57552000	1569600	0.00156234
74.6	0.455	91	15	0	6	0	33943000	559500	0.00102471
112	0.335	67	35	0	6	0	37520000	1960000	0.00294262
142	0.575	115	27	0	6	0	81650000	1917000	0.00132474
46.9	0.57	114	22	0	6	0	2.6733e+07	515900	0.00120775
81.6	0.445	89	16	0	6	0	36312000	652800	0.00110357
62.8	0.685	137	33	0	6	0	43018000	1036200	0.001425
66.6	0.665	133	20	0	6	0	44289000	666000	0.000921598
pcn1-D150E rad51∆
1000000		200	2000
Total # of cells (x1E+06)	Plating efficiency	Colonies on YNB+UA (/200 cells)	Colonies on FOA+UA (/2E+03 cells)	EMM+U (Ade+)	EMM+U tested	% of Ade+	Total # of colony-forming cells	Total # of Leu+ Ura– Ade– cells	GCR rate
49	0.685	137	145	0	6	0	33565000	3552500	0.00570647
72.2	0.63	126	404	0	6	0	45486000	14584400	0.0156833
48.8	0.6	120	315	0	6	0	29280000	7686000	0.0134049
123	0.44	88	471	0	6	0	54120000	28966500	0.0250453
24	0.495	99	104	0	6	0	11880000	1248000	0.00612505
27	1.025	205	527	0	6	0	2.7675e+07	7114500	0.0131978
24	0.63	126	284	0	6	0	15120000	3408000	0.0121891
13.3	0.64	128	465	0	6	0	8512000	3092250	0.0197848
1000000		200	1000
Total # of cells (x1E+06)	Plating efficiency	Colonies on YNB+UA (/200 cells)	Colonies on FOA+UA (/1E+03 cells)	EMM+U (Ade+)	EMM+U tested	% of Ade+	Total # of colony-forming cells	Total # of Leu+ Ura– Ade– cells	GCR rate
23.7	0.625	125	89	0	6	0	14812500	2109300	0.00797739
8.92	0.64	128	54	0	6	0	5708800	481680	0.00531066
13.7	0.67	134	158	0	6	0	9179000	2164600	0.0131854
20.8	0.535	107	119	0	6	0	11128000	2475200	0.0123134
15.1	0.5	100	139	0	6	0	7550000	2098900	0.0155796
163	0.48	96	441	0	6	0	78240000	71883000	0.0406511
pcn1-K107R,D150E rad51∆
1000000		200	2000
Total # of cells (x1E+06)	Plating efficiency	Colonies on YNB+UA (/200 cells)	Colonies on FOA+UA (/2E+03 cells)	EMM+U (Ade+)	EMM+U tested	% of Ade+	Total # of colony-forming cells	Total # of Leu+ Ura– Ade– cells	GCR rate
36	0.75	150	239	0	6	0	27000000	4302000	0.00847354
50.9	0.625	125	590	0	6	0	31812500	15015500	0.0230429
9.24	0.545	109	180	0	6	0	5035800	831600	0.00994121
13.7	0.715	143	496	0	6	0	9795500	3397600	0.0187614
11.7	0.74	148	358	0	6	0	8658000	2094300	0.0135583
16.2	0.75	150	524	0	6	0	12150000	4244400	0.0185958
27.4	0.925	185	170	0	6	0	25345000	2329000	0.00511001
18.2	0.74	148	346	0	6	0	13468000	3148600	0.0127155
16.5	0.6	120	346	0	6	0	9900000	2854500	0.0157951
20.1	0.58	116	139	0	6	0	11658000	1396950	0.00692603
77.4	0.855	171	198	0	6	0	66177000	7662600	0.0059142
38.6	0.65	130	468	0	6	0	25090000	9032400	0.0181825
38.5	0.575	115	220	0	6	0	22137500	4235000	0.0101852
27.4	0.57	114	193	0	6	0	1.5618e+07	2644100	0.00932656
24.2	0.84	168	343	0	6	0	20328000	4150300	0.0108857
1000000		200	1000
Total # of cells (x1E+06)	Plating efficiency	Colonies on YNB+UA (/200 cells)	Colonies on FOA+UA (/1E+03 cells)	EMM+U (Ade+)	EMM+U tested	% of Ade+	Total # of colony-forming cells	Total # of Leu+ Ura– Ade– cells	GCR rate
35.1	0.745	149	624	0	6	0	26149500	21902400	0.0398987
23.4	0.77	154	164	0	6	0	18018000	3837600	0.0114198
16.6	0.765	153	148	0	6	0	1.2699e+07	2.4568e+06	0.0107158
73	0.58	116	491	0	6	0	42340000	35843000	0.0390866
111	0.53	106	441	0	6	0	58830000	48951000	0.0376843

[truncated: 4 more sheets: Table K, Table L, Table M, Table N]
