# Supplementary material for: Fission yeast Rad8/HLTF facilitates Rad52-dependent chromosomal rearrangements through PCNA lysine 107 ubiquitination
Source: PLoS Genet. 2021 Jul 22;17(7):e1009671. doi: 10.1371/journal.pgen.1009671 (PMC8297803; doi:10.1371/journal.pgen.1009671)
Supplement: S2 File — Genomic DNA was extracted from rad52Δ rad51Δ, pcn1-K107R rad52Δ rad51Δ, rad52-R45K rad51Δ, rad8Δ rad52-R45K rad51Δ, pcn1-K107R rad52-R45K rad51Δ, rad52-R45K, and rad52-R45K rad51Δ cells (TNF6692, 6922, 6616, 6704, 7006, 5995, and 6021) before selecting GCR or gene conversion clones. Nucleotide sequences of the primers used in DNA sequencing are shown in S2 Table. (AB1 and DNA). (ZIP) [file pgen.1009671.s011.zip]

Archive with 108 entries (108 files):
- TNF5995_F0.ab1
- __MACOSX/._TNF5995_F0.ab1
- TNF5995_F1.ab1
- __MACOSX/._TNF5995_F1.ab1
- TNF5995_F2.ab1
- __MACOSX/._TNF5995_F2.ab1
- TNF5995_R0.ab1
- __MACOSX/._TNF5995_R0.ab1
- TNF5995_R1.ab1
- __MACOSX/._TNF5995_R1.ab1
- TNF5995_R2.ab1
- __MACOSX/._TNF5995_R2.ab1
- TNF5995.dna
- __MACOSX/._TNF5995.dna
- TNF6021_F0.ab1
- __MACOSX/._TNF6021_F0.ab1
- TNF6021_F1.ab1
- __MACOSX/._TNF6021_F1.ab1
- TNF6021_F2.ab1
- __MACOSX/._TNF6021_F2.ab1
- TNF6021_F3.ab1
- __MACOSX/._TNF6021_F3.ab1
- TNF6021_R0.ab1
- __MACOSX/._TNF6021_R0.ab1
- TNF6021_R1.ab1
- __MACOSX/._TNF6021_R1.ab1
- TNF6021_R2.ab1
- __MACOSX/._TNF6021_R2.ab1
- TNF6021.dna
- __MACOSX/._TNF6021.dna
- TNF6616_F0.ab1
- __MACOSX/._TNF6616_F0.ab1
- TNF6616_F1.ab1
- __MACOSX/._TNF6616_F1.ab1
- TNF6616_F2.ab1
- __MACOSX/._TNF6616_F2.ab1
- TNF6616_F4.ab1
- __MACOSX/._TNF6616_F4.ab1
- TNF6616_R0.ab1
- __MACOSX/._TNF6616_R0.ab1
- TNF6616_R1.ab1
- __MACOSX/._TNF6616_R1.ab1
- TNF6616_R2.ab1
- __MACOSX/._TNF6616_R2.ab1
- TNF6616.dna
- __MACOSX/._TNF6616.dna
- TNF6692_F0.ab1
- __MACOSX/._TNF6692_F0.ab1
- TNF6692_F1.ab1
- __MACOSX/._TNF6692_F1.ab1
- TNF6692_F2.ab1
- __MACOSX/._TNF6692_F2.ab1
- TNF6692_R0.ab1
- __MACOSX/._TNF6692_R0.ab1
- TNF6692_R1.ab1
- __MACOSX/._TNF6692_R1.ab1
- TNF6692_R2.ab1
- __MACOSX/._TNF6692_R2.ab1
- TNF6692.dna
- __MACOSX/._TNF6692.dna
- TNF6704_F0.ab1
- __MACOSX/._TNF6704_F0.ab1
- TNF6704_F1.ab1
- __MACOSX/._TNF6704_F1.ab1
- TNF6704_F2.ab1
- __MACOSX/._TNF6704_F2.ab1
- TNF6704_F3.ab1
- __MACOSX/._TNF6704_F3.ab1
- TNF6704_R0.ab1
- __MACOSX/._TNF6704_R0.ab1
- TNF6704_R1.ab1
- __MACOSX/._TNF6704_R1.ab1
- TNF6704_R2.ab1
- __MACOSX/._TNF6704_R2.ab1
- TNF6704.dna
- __MACOSX/._TNF6704.dna
- TNF6922_F0.ab1
- __MACOSX/._TNF6922_F0.ab1
- TNF6922_F1.ab1
- __MACOSX/._TNF6922_F1.ab1
- TNF6922_F2.ab1
- __MACOSX/._TNF6922_F2.ab1
- TNF6922_F4.ab1
- __MACOSX/._TNF6922_F4.ab1
- TNF6922_R0.ab1
- __MACOSX/._TNF6922_R0.ab1
- TNF6922_R1.ab1
- __MACOSX/._TNF6922_R1.ab1
- TNF6922_R2.ab1
- __MACOSX/._TNF6922_R2.ab1
- TNF6922.dna
- __MACOSX/._TNF6922.dna
- TNF7006_F0.ab1
- __MACOSX/._TNF7006_F0.ab1
- TNF7006_F1.ab1
- __MACOSX/._TNF7006_F1.ab1
- TNF7006_F2.ab1
- __MACOSX/._TNF7006_F2.ab1
- TNF7006_F3.ab1
- __MACOSX/._TNF7006_F3.ab1
- TNF7006_R0.ab1
- __MACOSX/._TNF7006_R0.ab1
- TNF7006_R1.ab1
- __MACOSX/._TNF7006_R1.ab1
- TNF7006_R2.ab1
- __MACOSX/._TNF7006_R2.ab1
- TNF7006.dna
- __MACOSX/._TNF7006.dna
