# Supplementary material for: Fission yeast Rad8/HLTF facilitates Rad52-dependent chromosomal rearrangements through PCNA lysine 107 ubiquitination
Source: PLoS Genet. 2021 Jul 22;17(7):e1009671. doi: 10.1371/journal.pgen.1009671 (PMC8297803; doi:10.1371/journal.pgen.1009671)
Supplement: S3 File — Genomic DNA was extracted from two independent GCR clones of the rad52Δ rad51Δ strain (TNF6692). Nucleotide sequences of the primers used in DNA sequencing are shown in S2 Table. (AB1 and DNA). (ZIP) [file pgen.1009671.s012.zip]

Archive with 36 entries (36 files):
- TNF6692_GCR2.dna
- __MACOSX/._TNF6692_GCR2.dna
- TNF6692_GCR2_R2.ab1
- __MACOSX/._TNF6692_GCR2_R2.ab1
- TNF6692_GCR2_R1.ab1
- __MACOSX/._TNF6692_GCR2_R1.ab1
- TNF6692_GCR2_R0.ab1
- __MACOSX/._TNF6692_GCR2_R0.ab1
- TNF6692_GCR2_F4.ab1
- __MACOSX/._TNF6692_GCR2_F4.ab1
- TNF6692_GCR2_F3.ab1
- __MACOSX/._TNF6692_GCR2_F3.ab1
- TNF6692_GCR2_F2.ab1
- __MACOSX/._TNF6692_GCR2_F2.ab1
- TNF6692_GCR2_F1.ab1
- __MACOSX/._TNF6692_GCR2_F1.ab1
- TNF6692_GCR2_F0.ab1
- __MACOSX/._TNF6692_GCR2_F0.ab1
- TNF6692_GCR1.dna
- __MACOSX/._TNF6692_GCR1.dna
- TNF6692_GCR1_R2.ab1
- __MACOSX/._TNF6692_GCR1_R2.ab1
- TNF6692_GCR1_R1.ab1
- __MACOSX/._TNF6692_GCR1_R1.ab1
- TNF6692_GCR1_R0.ab1
- __MACOSX/._TNF6692_GCR1_R0.ab1
- TNF6692_GCR1_F4.ab1
- __MACOSX/._TNF6692_GCR1_F4.ab1
- TNF6692_GCR1_F3.ab1
- __MACOSX/._TNF6692_GCR1_F3.ab1
- TNF6692_GCR1_F2.ab1
- __MACOSX/._TNF6692_GCR1_F2.ab1
- TNF6692_GCR1_F1.ab1
- __MACOSX/._TNF6692_GCR1_F1.ab1
- TNF6692_GCR1_F0.ab1
- __MACOSX/._TNF6692_GCR1_F0.ab1
